# Supplementary material for: Bis(μ-2-{[2-(1,3-benzothia­zol-2-yl)hydrazinyl­idene]meth­yl}-6-meth­oxy­phenolato)bis­[dinitratodysprosium(III)] methanol disolvate
Source: Acta Crystallogr Sect E Struct Rep Online. 2011 May 25;67(Pt 6):m796–7. doi: 10.1107/S1600536811019118 (PMC3120308; doi:10.1107/S1600536811019118)
Supplement: Supplementary file 1 [file e-67-0m796-sup1.cif]

##############################################################################
#                                                                            #
# This CIF contains the data in a paper accepted for publication in          #
# Acta Crystallographica Section E. It conforms to the requirements of       #
# Notes for Authors for Acta Crystallographica Section E, and has been       #
# peer reviewed under the auspices of the IUCr Commission on Journals.       #
#                                                                            #
# Full details of the Crystallographic Information File format               #
# are given in the paper "The Crystallographic Information File (CIF):       #
# a New Standard Archive File for Crystallography" by S. R. Hall, F. H.      #
# Allen and I. D. Brown [Acta Cryst. (1991), A47, 655-685].                  #
#                                                                            #
# The current version of the core CIF dictionary is obtainable from          #
# ftp://ftp.iucr.org/pub/cif_core.dic.                                       #
#                                                                            #
# Software is freely available for graphical display of the structure(s)     #
# in this CIF. For information consult the CIF software page                 #
# http://www.iucr.org/resources/cif/software.                                #
#                                                                            #
# This file may be used for bona fide research purposes within the           #
# scientific community so long as proper attribution is given to the journal # 
# article from which it was obtained.                                        #
#                                                                            #
##############################################################################
data_I
_audit_creation_method     SHELXL-97
_chemical_name_systematic
;
Bis(\m-2-{[2-(1,3-benzothiazol-2-yl)hydrazinylidene]methyl}-6-
methoxyphenolato)bis[dinitratodysprosium(III)] methanol disolvate
;
_chemical_name_common     ?
_chemical_formula_moiety     'C30 H24 Dy2 N10 O16 S2, 2(C H4 O)'
_chemical_formula_sum     'C32 H32 Dy2 N10 O18 S2'
_chemical_formula_iupac     '[Dy2 (C15 H12 N3 O2 S)2 (N O3)4], 2C H4 O'
_chemical_formula_weight     1233.82
_chemical_melting_point     ?
_symmetry_cell_setting     triclinic
_symmetry_space_group_name_H-M     'P -1'
_symmetry_space_group_name_Hall     '-P 1'
loop_
    _symmetry_equiv_pos_as_xyz
    'x, y, z'
    '-x, -y, -z'
_cell_length_a     9.6191(6)
_cell_length_b     10.1002(7)
_cell_length_c     11.6151(8)
_cell_angle_alpha     112.0450(10)
_cell_angle_beta     105.0650(10)
_cell_angle_gamma     93.1540(10)
_cell_volume     995.23(12)
_cell_formula_units_Z     1
_cell_measurement_reflns_used     3776
_cell_measurement_theta_min     2.3
_cell_measurement_theta_max     25.11
_cell_measurement_temperature     159(2)
_exptl_crystal_description     block
_exptl_crystal_colour     yellow
_exptl_crystal_size_max     0.20
_exptl_crystal_size_mid     0.10
_exptl_crystal_size_min     0.10
_exptl_crystal_density_diffrn     2.059
_exptl_crystal_density_meas     ?
_exptl_crystal_density_method     'not measured'
_exptl_crystal_F_000     602
_exptl_absorpt_coefficient_mu     3.922
_exptl_absorpt_correction_type     multi-scan
_exptl_absorpt_process_details
;
(<i>CrystalClear</i>; Rigaku, 2002)
;
_exptl_absorpt_correction_T_min     0.631
_exptl_absorpt_correction_T_max     0.676
_exptl_special_details
;
;
_diffrn_ambient_temperature     159(2)
_diffrn_radiation_type     MoK\a
_diffrn_radiation_wavelength     0.71073
_diffrn_radiation_source     'rotating anode'
_diffrn_radiation_monochromator     confocal
_diffrn_measurement_device_type     'Rigaku Saturn CCD area-detector'
_diffrn_measurement_method     '\w and \f'
_diffrn_detector_area_resol_mean     7.31
_diffrn_reflns_number     5083
_diffrn_reflns_av_R_equivalents     0.0162
_diffrn_reflns_av_sigmaI/netI     0.0335
_diffrn_reflns_theta_min     1.99
_diffrn_reflns_theta_max     25.13
_diffrn_reflns_theta_full     25.13
_diffrn_measured_fraction_theta_max     0.984
_diffrn_measured_fraction_theta_full     0.984
_diffrn_reflns_limit_h_min     -11
_diffrn_reflns_limit_h_max     11
_diffrn_reflns_limit_k_min     -12
_diffrn_reflns_limit_k_max     7
_diffrn_reflns_limit_l_min     -13
_diffrn_reflns_limit_l_max     13
_diffrn_standards_number     ?
_diffrn_standards_interval_count     ?
_diffrn_standards_interval_time     ?
_diffrn_standards_decay_%     ?
_refine_special_details
;
Refinement of <i>F</i>^2^ against ALL reflections. The weighted <i>R</i>-factor
<i>wR</i> and goodness of fit <i>S</i> are based on <i>F</i>^2^, conventional
<i>R</i>-factors <i>R</i> are based on <i>F</i>, with <i>F</i> set to zero for
negative <i>F</i>^2^. The threshold expression of <i>F</i>^2^ >
\s(<i>F</i>^2^) is used only for calculating <i>R</i>-factors(gt) <i>etc</i>.
and is not relevant to the choice of reflections for refinement.
<i>R</i>-factors based on <i>F</i>^2^ are statistically about twice as large
as those based on <i>F</i>, and <i>R</i>- factors based on ALL data will be
even larger.
;
_reflns_number_total     3502
_reflns_number_gt     3162
_reflns_threshold_expression     I>2\s(I)
_refine_ls_structure_factor_coef     Fsqd
_refine_ls_matrix_type     full
_refine_ls_R_factor_all     0.0295
_refine_ls_R_factor_gt     0.0249
_refine_ls_wR_factor_gt     0.0551
_refine_ls_wR_factor_ref     0.0574
_refine_ls_goodness_of_fit_ref     1.069
_refine_ls_restrained_S_all     1.069
_refine_ls_number_reflns     3502
_refine_ls_number_parameters     292
_refine_ls_number_restraints     0
_refine_ls_hydrogen_treatment     constr
_refine_ls_weighting_scheme     calc
_refine_ls_weighting_details
         'calc w=1/[\s^2^(Fo^2^)+(0.0289P)^2^+0.1270P] where P=(Fo^2^+2Fc^2^)/3'
_atom_sites_solution_hydrogens     geom
_atom_sites_solution_primary     direct
_atom_sites_solution_secondary     difmap
_refine_ls_shift/su_max     0.001
_refine_ls_shift/su_mean     0.000
_refine_diff_density_max     0.831
_refine_diff_density_min     -0.509
_refine_ls_extinction_method     none
_refine_ls_extinction_coef     ?
loop_
    _atom_type_symbol
    _atom_type_description
    _atom_type_scat_dispersion_real
    _atom_type_scat_dispersion_imag
    _atom_type_scat_source
    'C' 'C' 0.0033 0.0016
                         'International Tables Vol C Tables 4.2.6.8 and 6.1.1.4'
    'H' 'H' 0.0000 0.0000
                         'International Tables Vol C Tables 4.2.6.8 and 6.1.1.4'
    'Dy' 'Dy' -0.1892 4.4098
                         'International Tables Vol C Tables 4.2.6.8 and 6.1.1.4'
    'N' 'N' 0.0061 0.0033
                         'International Tables Vol C Tables 4.2.6.8 and 6.1.1.4'
    'O' 'O' 0.0106 0.0060
                         'International Tables Vol C Tables 4.2.6.8 and 6.1.1.4'
    'S' 'S' 0.1246 0.1234
                         'International Tables Vol C Tables 4.2.6.8 and 6.1.1.4'
_computing_data_collection     '<i>CrystalClear</i> (Rigaku, 2002)'
_computing_cell_refinement     '<i>CrystalClear</i> (Rigaku, 2002)'
_computing_data_reduction     '<i>CrystalClear</i> (Rigaku, 2002)'
_computing_structure_solution     'SHELXS97 (Sheldrick, 2008)'
_computing_structure_refinement     'SHELXL97 (Sheldrick, 2008)'
_computing_molecular_graphics
                     'DIAMOND (Brandenburg & Putz, 2006) and XP (Siemens, 1994)'
_computing_publication_material     'publCIF (Westrip, 2010)'
loop_
    _atom_site_type_symbol
    _atom_site_label
    _atom_site_fract_x
    _atom_site_fract_y
    _atom_site_fract_z
    _atom_site_U_iso_or_equiv
    _atom_site_adp_type
    _atom_site_calc_flag
    _atom_site_refinement_flags
    _atom_site_occupancy
    _atom_site_symmetry_multiplicity
    _atom_site_disorder_assembly
    _atom_site_disorder_group
    C C1 0.5488(5) -0.1481(6) 1.3423(4) 0.0419(12) Uani d . 1 1 . .
    H H1A 0.4829 -0.0989 1.3895 0.063 Uiso calc R 1 1 . .
    H H1B 0.6488 -0.0946 1.3876 0.063 Uiso calc R 1 1 . .
    H H1C 0.5453 -0.2468 1.3387 0.063 Uiso calc R 1 1 . .
    C C2 0.3550(4) -0.2085(4) 1.1420(4) 0.0262(9) Uani d . 1 1 . .
    C C3 0.2744(5) -0.3007(5) 1.1704(4) 0.0328(10) Uani d . 1 1 . .
    H H3 0.3194 -0.3323 1.2363 0.039 Uiso calc R 1 1 . .
    C C4 0.1277(5) -0.3481(5) 1.1034(4) 0.0349(10) Uani d . 1 1 . .
    H H4 0.0711 -0.4143 1.1208 0.042 Uiso calc R 1 1 . .
    C C5 0.0654(4) -0.2974(5) 1.0113(4) 0.0314(10) Uani d . 1 1 . .
    H H5 -0.0365 -0.3263 0.9677 0.038 Uiso calc R 1 1 . .
    C C6 0.1455(4) -0.2054(4) 0.9789(4) 0.0259(9) Uani d . 1 1 . .
    C C7 0.2972(4) -0.1615(4) 1.0421(4) 0.0237(8) Uani d . 1 1 . .
    C C8 0.0613(4) -0.1613(5) 0.8805(4) 0.0308(10) Uani d . 1 1 . .
    H H8 -0.0395 -0.2025 0.8423 0.037 Uiso calc R 1 1 . .
    C C9 0.0364(4) 0.0701(5) 0.7244(4) 0.0285(9) Uani d . 1 1 . .
    C C10 0.1564(4) 0.2767(4) 0.7467(4) 0.0265(9) Uani d . 1 1 . .
    C C11 0.2636(4) 0.3998(5) 0.7988(4) 0.0309(10) Uani d . 1 1 . .
    H H11 0.3530 0.4075 0.8617 0.037 Uiso calc R 1 1 . .
    C C12 0.2378(5) 0.5099(5) 0.7573(4) 0.0335(10) Uani d . 1 1 . .
    H H12 0.3112 0.5930 0.7904 0.040 Uiso calc R 1 1 . .
    C C13 0.1059(5) 0.5011(5) 0.6680(4) 0.0354(10) Uani d . 1 1 . .
    H H13 0.0902 0.5791 0.6421 0.042 Uiso calc R 1 1 . .
    C C14 -0.0026(5) 0.3818(5) 0.6163(4) 0.0335(10) Uani d . 1 1 . .
    H H14 -0.0930 0.3764 0.5557 0.040 Uiso calc R 1 1 . .
    C C15 0.0251(4) 0.2701(5) 0.6558(4) 0.0284(9) Uani d . 1 1 . .
    C C16 0.2951(6) 0.3287(6) 0.4354(5) 0.0540(14) Uani d . 1 1 . .
    H H16A 0.2585 0.3862 0.3858 0.081 Uiso calc R 1 1 . .
    H H16C 0.3978 0.3682 0.4862 0.081 Uiso calc R 1 1 . .
    H H16B 0.2374 0.3326 0.4945 0.081 Uiso calc R 1 1 . .
    Dy Dy1 0.358298(18) 0.05304(2) 0.890365(17) 0.02346(8) Uani d . 1 1 . .
    N N4 0.1097(3) -0.0726(4) 0.8405(3) 0.0283(8) Uani d . 1 1 . .
    N N5 0.1632(3) 0.1587(4) 0.7829(3) 0.0274(8) Uani d . 1 1 . .
    N N6 0.3542(4) 0.3093(4) 1.1063(3) 0.0345(9) Uani d . 1 1 . .
    N N7 0.3601(4) -0.1898(4) 0.6517(3) 0.0327(8) Uani d . 1 1 . .
    N N9 0.0038(3) -0.0478(4) 0.7456(3) 0.0327(8) Uani d . 1 1 . .
    H H9 -0.0802 -0.1070 0.7020 0.039 Uiso calc R 1 1 . .
    O O1 0.5034(3) -0.1543(3) 1.2102(3) 0.0291(6) Uani d . 1 1 . .
    O O2 0.3863(3) -0.0823(3) 1.0113(2) 0.0249(6) Uani d . 1 1 . .
    O O3 0.2717(3) 0.1897(3) 1.0724(3) 0.0340(7) Uani d . 1 1 . .
    O O4 0.4335(3) 0.3079(3) 1.0330(3) 0.0337(7) Uani d . 1 1 . .
    O O5 0.3585(4) 0.4152(4) 1.2012(3) 0.0574(10) Uani d . 1 1 . .
    O O6 0.2613(3) -0.1127(3) 0.6575(3) 0.0371(7) Uani d . 1 1 . .
    O O7 0.3620(4) -0.2850(4) 0.5512(3) 0.0580(10) Uani d . 1 1 . .
    O O8 0.4579(3) -0.1600(3) 0.7589(3) 0.0416(8) Uani d . 1 1 . .
    O O9 0.2828(3) 0.1836(4) 0.3486(3) 0.0452(8) Uani d . 1 1 . .
    H H9A 0.3398 0.1790 0.3038 0.068 Uiso calc R 1 1 . .
    S S1 -0.09430(11) 0.11034(12) 0.61321(10) 0.0315(2) Uani d . 1 1 . .
loop_
    _atom_site_aniso_label
    _atom_site_aniso_U_11
    _atom_site_aniso_U_22
    _atom_site_aniso_U_33
    _atom_site_aniso_U_12
    _atom_site_aniso_U_13
    _atom_site_aniso_U_23
    C1 0.033(2) 0.062(3) 0.028(2) 0.002(2) 0.0030(19) 0.020(2)
    C2 0.021(2) 0.029(2) 0.027(2) 0.0045(17) 0.0058(17) 0.0110(18)
    C3 0.036(2) 0.029(2) 0.033(2) 0.006(2) 0.0075(19) 0.014(2)
    C4 0.033(2) 0.033(2) 0.041(3) 0.002(2) 0.011(2) 0.017(2)
    C5 0.022(2) 0.035(2) 0.034(2) 0.0027(18) 0.0075(18) 0.011(2)
    C6 0.0188(19) 0.028(2) 0.030(2) 0.0037(17) 0.0051(17) 0.0118(18)
    C7 0.0183(19) 0.022(2) 0.028(2) 0.0031(16) 0.0038(16) 0.0095(18)
    C8 0.016(2) 0.037(3) 0.033(2) 0.0030(18) 0.0006(17) 0.013(2)
    C9 0.019(2) 0.037(2) 0.028(2) 0.0086(18) 0.0036(17) 0.013(2)
    C10 0.023(2) 0.032(2) 0.024(2) 0.0070(18) 0.0049(17) 0.0117(18)
    C11 0.022(2) 0.039(3) 0.030(2) 0.0060(19) 0.0039(17) 0.014(2)
    C12 0.029(2) 0.035(2) 0.032(2) 0.003(2) 0.0046(19) 0.012(2)
    C13 0.039(2) 0.039(3) 0.031(2) 0.011(2) 0.006(2) 0.019(2)
    C14 0.031(2) 0.042(3) 0.028(2) 0.012(2) 0.0021(19) 0.019(2)
    C15 0.020(2) 0.038(2) 0.022(2) 0.0059(18) 0.0028(16) 0.0086(19)
    C16 0.043(3) 0.069(4) 0.044(3) 0.009(3) 0.011(2) 0.018(3)
    Dy1 0.01390(10) 0.03118(12) 0.02375(11) 0.00321(8) 0.00021(7) 0.01318(9)
    N4 0.0175(16) 0.033(2) 0.0301(18) -0.0005(15) -0.0019(14) 0.0156(16)
    N5 0.0207(17) 0.0310(19) 0.0281(18) 0.0054(15) 0.0046(14) 0.0110(16)
    N6 0.033(2) 0.039(2) 0.029(2) 0.0144(18) 0.0035(17) 0.0152(19)
    N7 0.0199(18) 0.036(2) 0.031(2) 0.0019(16) -0.0010(15) 0.0067(18)
    N9 0.0144(16) 0.045(2) 0.0347(19) -0.0018(16) -0.0072(14) 0.0229(18)
    O1 0.0195(13) 0.0415(17) 0.0277(15) 0.0034(13) 0.0010(11) 0.0199(14)
    O2 0.0146(13) 0.0316(16) 0.0279(14) 0.0016(12) 0.0007(11) 0.0156(13)
    O3 0.0291(16) 0.0430(19) 0.0312(16) 0.0091(15) 0.0063(13) 0.0177(15)
    O4 0.0285(15) 0.0393(18) 0.0298(15) 0.0044(14) 0.0036(13) 0.0138(14)
    O5 0.086(3) 0.041(2) 0.041(2) 0.021(2) 0.0250(19) 0.0073(18)
    O6 0.0229(15) 0.0449(19) 0.0318(16) 0.0119(14) -0.0016(13) 0.0087(15)
    O7 0.0373(19) 0.066(3) 0.037(2) 0.0132(18) -0.0008(16) -0.0066(19)
    O8 0.0351(17) 0.0463(19) 0.0321(16) 0.0152(15) -0.0033(14) 0.0117(15)
    O9 0.0258(17) 0.057(2) 0.046(2) -0.0010(16) 0.0079(14) 0.0163(18)
    S1 0.0212(5) 0.0388(6) 0.0302(5) 0.0037(5) -0.0020(4) 0.0161(5)
_geom_special_details
;
All e.s.d.'s (except the e.s.d. in the dihedral angle between two l.s. planes)
are estimated using the full covariance matrix. The cell e.s.d.'s are taken
into account individually in the estimation of e.s.d.'s in distances, angles
and torsion angles; correlations between e.s.d.'s in cell parameters are only
used when they are defined by crystal symmetry. An approximate (isotropic)
treatment of cell e.s.d.'s is used for estimating e.s.d.'s involving l.s.
planes.
;
loop_
    _geom_bond_atom_site_label_1
    _geom_bond_atom_site_label_2
    _geom_bond_site_symmetry_2
    _geom_bond_distance
    _geom_bond_publ_flag
    C1 O1 . 1.459(5) ?
    C1 H1A . 0.9800 ?
    C1 H1B . 0.9800 ?
    C1 H1C . 0.9800 ?
    C2 C3 . 1.364(6) ?
    C2 O1 . 1.402(4) ?
    C2 C7 . 1.410(5) ?
    C3 C4 . 1.379(6) ?
    C3 H3 . 0.9500 ?
    C4 C5 . 1.370(6) ?
    C4 H4 . 0.9500 ?
    C5 C6 . 1.390(5) ?
    C5 H5 . 0.9500 ?
    C6 C7 . 1.412(5) ?
    C6 C8 . 1.451(5) ?
    C7 O2 . 1.342(4) ?
    C8 N4 . 1.270(5) ?
    C8 H8 . 0.9500 ?
    C9 N5 . 1.320(5) ?
    C9 N9 . 1.340(5) ?
    C9 S1 . 1.738(4) ?
    C10 C11 . 1.395(6) ?
    C10 C15 . 1.399(5) ?
    C10 N5 . 1.405(5) ?
    C11 C12 . 1.379(6) ?
    C11 H11 . 0.9500 ?
    C12 C13 . 1.388(6) ?
    C12 H12 . 0.9500 ?
    C13 C14 . 1.376(6) ?
    C13 H13 . 0.9500 ?
    C14 C15 . 1.384(6) ?
    C14 H14 . 0.9500 ?
    C15 S1 . 1.752(4) ?
    C16 O9 . 1.410(6) ?
    C16 H16A . 0.9800 ?
    C16 H16C . 0.9800 ?
    C16 H16B . 0.9800 ?
    Dy1 O2 . 2.280(3) y
    Dy1 O2 2_657 2.374(2) y
    Dy1 O1 2_657 2.394(3) y
    Dy1 O4 . 2.422(3) y
    Dy1 O3 . 2.433(3) y
    Dy1 N4 . 2.461(3) y
    Dy1 O6 . 2.471(3) y
    Dy1 N5 . 2.494(3) y
    Dy1 O8 . 2.530(3) y
    Dy1 Dy1 2_657 3.7184(4) ?
    N4 N9 . 1.402(4) ?
    N6 O5 . 1.203(5) ?
    N6 O3 . 1.273(5) ?
    N6 O4 . 1.279(4) ?
    N7 O7 . 1.208(5) ?
    N7 O6 . 1.261(4) ?
    N7 O8 . 1.266(4) ?
    N9 H9 . 0.8800 ?
    O1 Dy1 2_657 2.394(3) ?
    O2 Dy1 2_657 2.374(2) ?
    O9 H9A . 0.8400 ?
loop_
    _geom_angle_atom_site_label_1
    _geom_angle_atom_site_label_2
    _geom_angle_atom_site_label_3
    _geom_angle_site_symmetry_1
    _geom_angle_site_symmetry_3
    _geom_angle
    _geom_angle_publ_flag
    O1 C1 H1A . . 109.5 ?
    O1 C1 H1B . . 109.5 ?
    H1A C1 H1B . . 109.5 ?
    O1 C1 H1C . . 109.5 ?
    H1A C1 H1C . . 109.5 ?
    H1B C1 H1C . . 109.5 ?
    C3 C2 O1 . . 122.0(4) ?
    C3 C2 C7 . . 123.2(4) ?
    O1 C2 C7 . . 114.8(3) ?
    C2 C3 C4 . . 120.1(4) ?
    C2 C3 H3 . . 120.0 ?
    C4 C3 H3 . . 120.0 ?
    C5 C4 C3 . . 118.5(4) ?
    C5 C4 H4 . . 120.8 ?
    C3 C4 H4 . . 120.8 ?
    C4 C5 C6 . . 122.6(4) ?
    C4 C5 H5 . . 118.7 ?
    C6 C5 H5 . . 118.7 ?
    C5 C6 C7 . . 119.6(4) ?
    C5 C6 C8 . . 115.0(4) ?
    C7 C6 C8 . . 125.3(4) ?
    O2 C7 C2 . . 119.8(3) ?
    O2 C7 C6 . . 124.3(3) ?
    C2 C7 C6 . . 115.8(3) ?
    N4 C8 C6 . . 126.1(4) ?
    N4 C8 H8 . . 117.0 ?
    C6 C8 H8 . . 117.0 ?
    N5 C9 N9 . . 123.9(4) ?
    N5 C9 S1 . . 117.3(3) ?
    N9 C9 S1 . . 118.8(3) ?
    C11 C10 C15 . . 119.0(4) ?
    C11 C10 N5 . . 125.8(3) ?
    C15 C10 N5 . . 115.2(4) ?
    C12 C11 C10 . . 118.9(4) ?
    C12 C11 H11 . . 120.6 ?
    C10 C11 H11 . . 120.6 ?
    C11 C12 C13 . . 120.9(4) ?
    C11 C12 H12 . . 119.5 ?
    C13 C12 H12 . . 119.5 ?
    C14 C13 C12 . . 121.5(4) ?
    C14 C13 H13 . . 119.3 ?
    C12 C13 H13 . . 119.3 ?
    C13 C14 C15 . . 117.4(4) ?
    C13 C14 H14 . . 121.3 ?
    C15 C14 H14 . . 121.3 ?
    C14 C15 C10 . . 122.3(4) ?
    C14 C15 S1 . . 127.6(3) ?
    C10 C15 S1 . . 109.9(3) ?
    O9 C16 H16A . . 109.5 ?
    O9 C16 H16C . . 109.5 ?
    H16A C16 H16C . . 109.5 ?
    O9 C16 H16B . . 109.5 ?
    H16A C16 H16B . . 109.5 ?
    H16C C16 H16B . . 109.5 ?
    O2 Dy1 O2 . 2_657 73.96(10) ?
    O2 Dy1 O1 . 2_657 139.27(9) ?
    O2 Dy1 O1 2_657 2_657 68.12(9) ?
    O2 Dy1 O4 . . 109.76(9) ?
    O2 Dy1 O4 2_657 . 74.78(9) ?
    O1 Dy1 O4 2_657 . 74.29(10) ?
    O2 Dy1 O3 . . 76.56(10) ?
    O2 Dy1 O3 2_657 . 103.27(9) ?
    O1 Dy1 O3 2_657 . 125.83(10) ?
    O4 Dy1 O3 . . 52.63(10) ?
    O2 Dy1 N4 . . 75.53(10) ?
    O2 Dy1 N4 2_657 . 149.07(10) ?
    O1 Dy1 N4 2_657 . 138.80(10) ?
    O4 Dy1 N4 . . 121.11(11) ?
    O3 Dy1 N4 . . 74.17(11) ?
    O2 Dy1 O6 . . 108.45(10) ?
    O2 Dy1 O6 2_657 . 116.45(9) ?
    O1 Dy1 O6 2_657 . 76.95(10) ?
    O4 Dy1 O6 . . 141.79(10) ?
    O3 Dy1 O6 . . 139.92(10) ?
    N4 Dy1 O6 . . 69.16(10) ?
    O2 Dy1 N5 . . 139.17(10) ?
    O2 Dy1 N5 2_657 . 144.17(10) ?
    O1 Dy1 N5 2_657 . 81.46(10) ?
    O4 Dy1 N5 . . 79.22(10) ?
    O3 Dy1 N5 . . 79.08(10) ?
    N4 Dy1 N5 . . 66.52(11) ?
    O6 Dy1 N5 . . 72.05(10) ?
    O2 Dy1 O8 . . 77.32(10) ?
    O2 Dy1 O8 2_657 . 70.22(9) ?
    O1 Dy1 O8 2_657 . 76.42(10) ?
    O4 Dy1 O8 . . 140.65(10) ?
    O3 Dy1 O8 . . 153.86(10) ?
    N4 Dy1 O8 . . 98.23(11) ?
    O6 Dy1 O8 . . 50.52(9) ?
    N5 Dy1 O8 . . 121.51(10) ?
    O2 Dy1 Dy1 . 2_657 37.86(6) ?
    O2 Dy1 Dy1 2_657 2_657 36.10(6) ?
    O1 Dy1 Dy1 2_657 2_657 103.10(6) ?
    O4 Dy1 Dy1 . 2_657 92.27(7) ?
    O3 Dy1 Dy1 . 2_657 90.23(7) ?
    N4 Dy1 Dy1 . 2_657 113.24(8) ?
    O6 Dy1 Dy1 . 2_657 118.59(7) ?
    N5 Dy1 Dy1 . 2_657 169.00(8) ?
    O8 Dy1 Dy1 . 2_657 69.47(6) ?
    C8 N4 N9 . . 114.2(3) ?
    C8 N4 Dy1 . . 131.6(3) ?
    N9 N4 Dy1 . . 114.1(2) ?
    C9 N5 C10 . . 109.1(3) ?
    C9 N5 Dy1 . . 113.1(3) ?
    C10 N5 Dy1 . . 136.6(2) ?
    O5 N6 O3 . . 122.4(4) ?
    O5 N6 O4 . . 122.6(4) ?
    O3 N6 O4 . . 115.0(3) ?
    O7 N7 O6 . . 122.5(4) ?
    O7 N7 O8 . . 122.2(4) ?
    O6 N7 O8 . . 115.2(3) ?
    C9 N9 N4 . . 117.0(3) ?
    C9 N9 H9 . . 121.5 ?
    N4 N9 H9 . . 121.5 ?
    C2 O1 C1 . . 114.9(3) ?
    C2 O1 Dy1 . 2_657 116.7(2) ?
    C1 O1 Dy1 . 2_657 127.7(2) ?
    C7 O2 Dy1 . . 136.2(2) ?
    C7 O2 Dy1 . 2_657 117.7(2) ?
    Dy1 O2 Dy1 . 2_657 106.04(10) ?
    N6 O3 Dy1 . . 95.9(2) ?
    N6 O4 Dy1 . . 96.3(2) ?
    N7 O6 Dy1 . . 98.6(2) ?
    N7 O8 Dy1 . . 95.6(2) ?
    C16 O9 H9A . . 109.5 ?
    C9 S1 C15 . . 88.36(19) ?
loop_
    _geom_torsion_atom_site_label_1
    _geom_torsion_atom_site_label_2
    _geom_torsion_atom_site_label_3
    _geom_torsion_atom_site_label_4
    _geom_torsion_site_symmetry_1
    _geom_torsion_site_symmetry_2
    _geom_torsion_site_symmetry_3
    _geom_torsion_site_symmetry_4
    _geom_torsion
    _geom_torsion_publ_flag
    O1 C2 C3 C4 . . . . 178.1(4) ?
    C7 C2 C3 C4 . . . . -2.5(7) ?
    C2 C3 C4 C5 . . . . -1.7(6) ?
    C3 C4 C5 C6 . . . . 2.8(7) ?
    C4 C5 C6 C7 . . . . 0.2(6) ?
    C4 C5 C6 C8 . . . . -179.3(4) ?
    C3 C2 C7 O2 . . . . -173.5(4) ?
    O1 C2 C7 O2 . . . . 6.0(5) ?
    C3 C2 C7 C6 . . . . 5.3(6) ?
    O1 C2 C7 C6 . . . . -175.2(3) ?
    C5 C6 C7 O2 . . . . 174.7(4) ?
    C8 C6 C7 O2 . . . . -6.0(6) ?
    C5 C6 C7 C2 . . . . -4.1(6) ?
    C8 C6 C7 C2 . . . . 175.3(4) ?
    C5 C6 C8 N4 . . . . 176.4(4) ?
    C7 C6 C8 N4 . . . . -3.0(7) ?
    C15 C10 C11 C12 . . . . -1.1(6) ?
    N5 C10 C11 C12 . . . . -176.9(4) ?
    C10 C11 C12 C13 . . . . 1.8(6) ?
    C11 C12 C13 C14 . . . . -1.0(7) ?
    C12 C13 C14 C15 . . . . -0.5(6) ?
    C13 C14 C15 C10 . . . . 1.2(6) ?
    C13 C14 C15 S1 . . . . 176.6(3) ?
    C11 C10 C15 C14 . . . . -0.5(6) ?
    N5 C10 C15 C14 . . . . 175.8(4) ?
    C11 C10 C15 S1 . . . . -176.5(3) ?
    N5 C10 C15 S1 . . . . -0.2(4) ?
    C6 C8 N4 N9 . . . . -179.2(4) ?
    C6 C8 N4 Dy1 . . . . 4.8(7) ?
    O2 Dy1 N4 C8 . . . . 0.1(4) ?
    O2 Dy1 N4 C8 2_657 . . . 9.7(5) ?
    O1 Dy1 N4 C8 2_657 . . . 153.4(3) ?
    O4 Dy1 N4 C8 . . . . -104.5(4) ?
    O3 Dy1 N4 C8 . . . . -79.8(4) ?
    O6 Dy1 N4 C8 . . . . 116.7(4) ?
    N5 Dy1 N4 C8 . . . . -164.5(4) ?
    O8 Dy1 N4 C8 . . . . 74.6(4) ?
    Dy1 Dy1 N4 C8 2_657 . . . 3.5(4) ?
    O2 Dy1 N4 N9 . . . . -176.0(3) ?
    O2 Dy1 N4 N9 2_657 . . . -166.4(2) ?
    O1 Dy1 N4 N9 2_657 . . . -22.7(3) ?
    O4 Dy1 N4 N9 . . . . 79.4(3) ?
    O3 Dy1 N4 N9 . . . . 104.2(3) ?
    O6 Dy1 N4 N9 . . . . -59.4(3) ?
    N5 Dy1 N4 N9 . . . . 19.4(2) ?
    O8 Dy1 N4 N9 . . . . -101.4(3) ?
    Dy1 Dy1 N4 N9 2_657 . . . -172.6(2) ?
    N9 C9 N5 C10 . . . . -175.2(4) ?
    S1 C9 N5 C10 . . . . 5.1(4) ?
    N9 C9 N5 Dy1 . . . . 15.4(5) ?
    S1 C9 N5 Dy1 . . . . -164.29(19) ?
    C11 C10 N5 C9 . . . . 173.0(4) ?
    C15 C10 N5 C9 . . . . -3.0(5) ?
    C11 C10 N5 Dy1 . . . . -21.3(6) ?
    C15 C10 N5 Dy1 . . . . 162.7(3) ?
    O2 Dy1 N5 C9 . . . . -40.9(3) ?
    O2 Dy1 N5 C9 2_657 . . . 167.3(2) ?
    O1 Dy1 N5 C9 2_657 . . . 135.7(3) ?
    O4 Dy1 N5 C9 . . . . -148.7(3) ?
    O3 Dy1 N5 C9 . . . . -95.1(3) ?
    N4 Dy1 N5 C9 . . . . -17.7(3) ?
    O6 Dy1 N5 C9 . . . . 56.8(3) ?
    O8 Dy1 N5 C9 . . . . 67.5(3) ?
    Dy1 Dy1 N5 C9 2_657 . . . -108.9(4) ?
    O2 Dy1 N5 C10 . . . . 153.8(3) ?
    O2 Dy1 N5 C10 2_657 . . . 2.0(5) ?
    O1 Dy1 N5 C10 2_657 . . . -29.6(4) ?
    O4 Dy1 N5 C10 . . . . 46.0(4) ?
    O3 Dy1 N5 C10 . . . . 99.6(4) ?
    N4 Dy1 N5 C10 . . . . 177.0(4) ?
    O6 Dy1 N5 C10 . . . . -108.5(4) ?
    O8 Dy1 N5 C10 . . . . -97.8(4) ?
    Dy1 Dy1 N5 C10 2_657 . . . 85.8(5) ?
    N5 C9 N9 N4 . . . . 3.2(6) ?
    S1 C9 N9 N4 . . . . -177.1(3) ?
    C8 N4 N9 C9 . . . . 162.8(4) ?
    Dy1 N4 N9 C9 . . . . -20.4(4) ?
    C3 C2 O1 C1 . . . . -25.7(5) ?
    C7 C2 O1 C1 . . . . 154.9(4) ?
    C3 C2 O1 Dy1 . . . 2_657 162.7(3) ?
    C7 C2 O1 Dy1 . . . 2_657 -16.7(4) ?
    C2 C7 O2 Dy1 . . . . -167.5(3) ?
    C6 C7 O2 Dy1 . . . . 13.8(6) ?
    C2 C7 O2 Dy1 . . . 2_657 7.9(5) ?
    C6 C7 O2 Dy1 . . . 2_657 -170.8(3) ?
    O2 Dy1 O2 C7 2_657 . . . 175.7(4) ?
    O1 Dy1 O2 C7 2_657 . . . -162.4(3) ?
    O4 Dy1 O2 C7 . . . . 108.9(3) ?
    O3 Dy1 O2 C7 . . . . 67.4(3) ?
    N4 Dy1 O2 C7 . . . . -9.4(3) ?
    O6 Dy1 O2 C7 . . . . -71.2(3) ?
    N5 Dy1 O2 C7 . . . . 12.5(4) ?
    O8 Dy1 O2 C7 . . . . -111.5(3) ?
    Dy1 Dy1 O2 C7 2_657 . . . 175.7(4) ?
    O2 Dy1 O2 Dy1 2_657 . . 2_657 0.0 ?
    O1 Dy1 O2 Dy1 2_657 . . 2_657 21.83(19) ?
    O4 Dy1 O2 Dy1 . . . 2_657 -66.82(12) ?
    O3 Dy1 O2 Dy1 . . . 2_657 -108.32(12) ?
    N4 Dy1 O2 Dy1 . . . 2_657 174.87(13) ?
    O6 Dy1 O2 Dy1 . . . 2_657 113.12(11) ?
    N5 Dy1 O2 Dy1 . . . 2_657 -163.24(12) ?
    O8 Dy1 O2 Dy1 . . . 2_657 72.77(11) ?
    O5 N6 O3 Dy1 . . . . -175.9(4) ?
    O4 N6 O3 Dy1 . . . . 3.2(3) ?
    O2 Dy1 O3 N6 . . . . 126.4(2) ?
    O2 Dy1 O3 N6 2_657 . . . 56.8(2) ?
    O1 Dy1 O3 N6 2_657 . . . -15.6(2) ?
    O4 Dy1 O3 N6 . . . . -1.92(19) ?
    N4 Dy1 O3 N6 . . . . -155.1(2) ?
    O6 Dy1 O3 N6 . . . . -130.8(2) ?
    N5 Dy1 O3 N6 . . . . -86.6(2) ?
    O8 Dy1 O3 N6 . . . . 128.8(3) ?
    Dy1 Dy1 O3 N6 2_657 . . . 90.8(2) ?
    O5 N6 O4 Dy1 . . . . 175.9(4) ?
    O3 N6 O4 Dy1 . . . . -3.2(3) ?
    O2 Dy1 O4 N6 . . . . -52.3(2) ?
    O2 Dy1 O4 N6 2_657 . . . -118.6(2) ?
    O1 Dy1 O4 N6 2_657 . . . 170.4(2) ?
    O3 Dy1 O4 N6 . . . . 1.91(19) ?
    N4 Dy1 O4 N6 . . . . 32.4(2) ?
    O6 Dy1 O4 N6 . . . . 127.8(2) ?
    N5 Dy1 O4 N6 . . . . 86.3(2) ?
    O8 Dy1 O4 N6 . . . . -146.3(2) ?
    Dy1 Dy1 O4 N6 2_657 . . . -86.6(2) ?
    O7 N7 O6 Dy1 . . . . -176.6(4) ?
    O8 N7 O6 Dy1 . . . . 3.1(4) ?
    O2 Dy1 O6 N7 . . . . -56.8(2) ?
    O2 Dy1 O6 N7 2_657 . . . 24.1(3) ?
    O1 Dy1 O6 N7 2_657 . . . 81.2(2) ?
    O4 Dy1 O6 N7 . . . . 123.1(2) ?
    O3 Dy1 O6 N7 . . . . -147.7(2) ?
    N4 Dy1 O6 N7 . . . . -122.6(2) ?
    N5 Dy1 O6 N7 . . . . 166.3(3) ?
    O8 Dy1 O6 N7 . . . . -1.8(2) ?
    Dy1 Dy1 O6 N7 2_657 . . . -16.8(2) ?
    O7 N7 O8 Dy1 . . . . 176.7(4) ?
    O6 N7 O8 Dy1 . . . . -3.0(4) ?
    O2 Dy1 O8 N7 . . . . 129.1(2) ?
    O2 Dy1 O8 N7 2_657 . . . -153.6(3) ?
    O1 Dy1 O8 N7 2_657 . . . -82.3(2) ?
    O4 Dy1 O8 N7 . . . . -125.1(2) ?
    O3 Dy1 O8 N7 . . . . 126.7(3) ?
    N4 Dy1 O8 N7 . . . . 56.0(2) ?
    O6 Dy1 O8 N7 . . . . 1.8(2) ?
    N5 Dy1 O8 N7 . . . . -11.4(3) ?
    Dy1 Dy1 O8 N7 2_657 . . . 167.8(3) ?
    N5 C9 S1 C15 . . . . -4.6(3) ?
    N9 C9 S1 C15 . . . . 175.7(4) ?
    C14 C15 S1 C9 . . . . -173.3(4) ?
    C10 C15 S1 C9 . . . . 2.4(3) ?
loop_
    _geom_hbond_atom_site_label_D
    _geom_hbond_atom_site_label_H
    _geom_hbond_atom_site_label_A
    _geom_hbond_site_symmetry_A
    _geom_hbond_distance_DH
    _geom_hbond_distance_HA
    _geom_hbond_distance_DA
    _geom_hbond_angle_DHA
    O9 H9A O3 1_554 0.84 2.64 3.206(4) 126
    O9 H9A O8 2_656 0.84 2.24 3.049(4) 161
    N9 H9 O9 2_556 0.88 1.91 2.751(4) 160
data_global
_journal_date_recd_electronic     2011-03-23
_journal_date_accepted     2011-05-19
_journal_name_full     'Acta Crystallographica, Section E'
_journal_year     2011
_journal_volume     67
_journal_issue      6
_journal_page_first     m796
_journal_page_last     m797
_journal_paper_category     QM
_journal_coeditor_code     JJ2083
_publ_contact_author_name     'Zhiliang Liu'
_publ_contact_author_address
;
College of Chemistry and Chemical Engineering, Inner Mongolia University,
Hohhot 010021, People's Republic of China
;
_publ_contact_author_email     cezlliu@imu.edu.cn
_publ_contact_author_fax     '0086-471-4993409'
_publ_contact_author_phone     '0086-471-4993409'
_publ_section_title
;\
Bis(\m-2-{[2-(1,3-benzothiazol-2-yl)hydrazinylidene]methyl}-6-methoxyphenolato)\
bis[dinitratodysprosium(III)] methanol disolvate
;
loop_
    _publ_author_name
    _publ_author_footnote
    _publ_author_address
    'Xu, Xuebin' .
;
College of Chemistry and Chemical Engineering, Inner Mongolia University,
Hohhot 010021, People's Republic of China
;
    'Ding, Shuai' .
;
College of Chemistry and Chemical Engineering, Inner Mongolia University,
Hohhot 010021, People's Republic of China
;
    'Shen, Si' .
;
State Key Laboratory of Rare Earth Resource Utilization
Changchun Institute of Applied Chemistry, Chinese Academy of Sciences
Changchun 130022, People's Republic of China.
;
    'Tang, Jinkui' .
;
State Key Laboratory of Rare Earth Resource Utilization
Changchun Institute of Applied Chemistry, Chinese Academy of Sciences
Changchun 130022, People's Republic of China.
;
    'Liu, Zhiliang' .
;
College of Chemistry and Chemical Engineering, Inner Mongolia University,
Hohhot 010021, People's Republic of China
;
