# Supplementary material for: Bis(μ-2-{[2-(1,3-benzothia­zol-2-yl)hydrazinyl­idene]meth­yl}-6-meth­oxy­phenolato)bis­[dinitratodysprosium(III)] methanol disolvate
Source: Acta Crystallogr Sect E Struct Rep Online. 2011 May 25;67(Pt 6):m796–7. doi: 10.1107/S1600536811019118 (PMC3120308; doi:10.1107/S1600536811019118)
Supplement: Supplementary file 2 [file e-67-0m796-Isup2.hkl]

# 
# h,k,l, Fc-squared, Fo-squared, sigma(Fo-squared) and status flag 
# 
data_I
_shelx_title ' 88 in P1 New: P-1' 
_shelx_refln_list_code          4 
_shelx_F_calc_maximum      204.88 
_exptl_crystal_F_000       601.84 
_reflns_d_resolution_high  0.8369 
 
loop_ 
 _symmetry_equiv_pos_as_xyz 
 'x, y, z' 
 '-x, -y, -z' 
 
_cell_length_a     9.6191 
_cell_length_b    10.1002 
_cell_length_c    11.6151 
_cell_angle_alpha 112.045 
_cell_angle_beta  105.065 
_cell_angle_gamma  93.154 
 
_shelx_F_squared_multiplier     1.000 
 
loop_ 
 _refln_index_h 
 _refln_index_k 
 _refln_index_l 
 _refln_F_squared_calc 
 _refln_F_squared_meas 
 _refln_F_squared_sigma 
 _refln_observed_status 
   2   0   0      339.83      348.75     17.17 o 
   3   0   0    22567.07    23351.72    178.69 o 
   4   0   0    10569.80    10812.11    145.02 o 
   5   0   0      131.44      154.99     36.14 o 
   6   0   0     1552.44     1564.12     45.16 o 
   7   0   0     4414.01     4516.04    135.54 o 
   8   0   0     4280.17     4154.52     84.87 o 
   9   0   0       18.51       11.96     23.04 o 
  10   0   0     2107.74     2055.79    126.50 o 
 -11   1   0     1611.58     1604.74    104.81 o 
 -10   1   0     1327.61     1242.48     51.48 o 
  -9   1   0      613.83      685.12     38.72 o 
  -8   1   0     2549.99     2558.46    108.43 o 
  -7   1   0     2781.99     2780.58     63.71 o 
  -6   1   0     3246.57     3367.57     65.01 o 
  -5   1   0       63.55       53.13     10.74 o 
  -4   1   0     9229.28    10052.20    133.28 o 
  -3   1   0     3352.87     3309.77     58.73 o 
  -2   1   0     2111.14     2279.75     31.34 o 
  -1   1   0     1946.31     2108.48     28.46 o 
   0   1   0    30288.97    30337.78    255.71 o 
   2   1   0     5189.50     5253.25     73.19 o 
   3   1   0    11343.37    11280.15    164.90 o 
   4   1   0     5241.96     5151.25    113.40 o 
   5   1   0      548.80      515.61     24.85 o 
   6   1   0      692.59      627.59     30.46 o 
   7   1   0     7230.44     7092.98    109.19 o 
   8   1   0     1407.04     1342.97     49.50 o 
   9   1   0      223.17      187.58     25.79 o 
  10   1   0      843.97      762.06     47.10 o 
 -11   2   0      374.47      509.61     75.90 o 
 -10   2   0      980.36      960.04     92.16 o 
  -9   2   0     3553.65     3357.21    132.82 o 
  -8   2   0      797.86      784.89     37.52 o 
  -7   2   0     2180.49     2196.09     65.06 o 
  -6   2   0     4107.13     3902.97     85.39 o 
  -5   2   0      706.13      688.77     26.43 o 
  -4   2   0     3052.78     3083.70     64.38 o 
  -3   2   0     3319.03     3492.83     47.64 o 
  -2   2   0     1910.72     1932.55     29.69 o 
  -1   2   0      168.08      187.78     13.78 o 
   0   2   0      218.26      257.52     12.65 o 
   1   2   0      513.18      618.94     22.14 o 
   2   2   0     1568.23     1393.75     38.85 o 
   3   2   0     4649.52     4765.87     85.84 o 
   4   2   0     5428.56     5251.24     76.47 o 
   5   2   0     5594.53     5636.35     92.39 o 
   6   2   0      265.08      261.24     23.73 o 
   7   2   0     5274.32     5248.03     96.07 o 
   8   2   0     2732.66     2611.76     82.00 o 
   9   2   0      315.77      314.38     33.09 o 
  10   2   0       76.12       78.15     21.23 o 
 -11   3   0        9.06       -8.13     29.37 o 
 -10   3   0     1947.75     1988.30    111.14 o 
  -9   3   0     4808.62     4947.94    164.90 o 
  -8   3   0      243.29      180.71     41.11 o 
  -7   3   0      264.96      282.95     24.57 o 
  -6   3   0    10840.21    10911.84    124.64 o 
  -5   3   0     1680.96     1667.28     97.59 o 
  -4   3   0      726.07      764.58     25.03 o 
  -3   3   0    10318.22    10702.62    101.04 o 
  -2   3   0    14333.04    14668.53    160.61 o 
  -1   3   0     1414.98     1498.85     27.77 o 
   0   3   0      115.64      105.14      9.58 o 
   1   3   0     5011.17     4833.64     78.16 o 
   2   3   0    13094.50    13619.04    167.16 o 
   3   3   0     2620.48     2791.12     69.12 o 
   4   3   0     5985.09     6418.50    120.17 o 
   5   3   0    12289.08    12655.38    193.82 o 
   6   3   0     1020.38     1134.88     56.02 o 
   7   3   0     1463.36     1447.52     68.22 o 
   8   3   0     2595.80     2488.43     93.52 o 
   9   3   0     1451.31     1462.43     76.35 o 
  10   3   0        1.10       -4.97     21.69 o 
 -10   4   0      969.88     1093.32     87.65 o 
  -9   4   0     3615.17     3546.51    142.31 o 
  -8   4   0     1396.08     1327.34     84.94 o 
  -7   4   0       46.64       65.51     29.37 o 
  -6   4   0     8050.95     8116.39    104.24 o 
  -5   4   0     2249.94     2234.43     47.33 o 
  -4   4   0        6.93        6.56      7.18 o 
  -3   4   0     6523.62     6721.75     79.13 o 
  -2   4   0    13134.47    12668.03    142.76 o 
  -1   4   0     1791.86     1698.35     40.21 o 
   0   4   0      820.59      815.25    100.97 o 
   1   4   0     3559.43     3337.78     68.67 o 
   2   4   0     6549.29     6508.86    110.69 o 
   3   4   0      530.59      585.96     33.88 o 
   4   4   0     1521.74     1601.58     60.54 o 
   5   4   0     8757.23     8870.79    162.64 o 
   6   4   0     1472.40     1494.50     67.32 o 
   7   4   0      824.13      838.51     55.57 o 
   8   4   0     2016.67     2178.05     92.16 o 
   9   4   0     1904.94     2049.29     93.97 o 
 -10   5   0      485.61      550.73     75.90 o 
  -9   5   0     1826.86     1901.56    109.33 o 
  -8   5   0     1978.86     2040.71    107.98 o 
  -7   5   0      309.59      308.12     51.50 o 
  -6   5   0     5546.58     5573.21    160.84 o 
  -5   5   0     2995.54     2864.76    108.88 o 
  -4   5   0     4160.91     4033.92     63.92 o 
  -3   5   0     2184.35     2163.35     44.26 o 
  -2   5   0     7002.69     6803.97     91.26 o 
  -1   5   0     2538.42     2401.52     46.86 o 
   0   5   0     1212.28     1168.24     33.57 o 
   1   5   0     4920.41     4803.82     92.62 o 
   2   5   0     2817.62     2735.55     72.74 o 
   3   5   0     1454.31     1525.22     59.18 o 
   4   5   0      296.54      319.41     35.24 o 
   5   5   0     3297.61     3335.52    100.75 o 
   6   5   0      857.20      969.98     57.38 o 
   7   5   0      119.61      118.37     28.46 o 
   8   5   0      969.89      891.37     64.61 o 
 -10   6   0      361.21      376.34     67.77 o 
  -9   6   0      663.67      786.10     87.65 o 
  -8   6   0     3511.70     3526.63    145.93 o 
  -7   6   0      125.24      114.30     37.50 o 
  -6   6   0      810.14      758.09     75.90 o 
  -5   6   0     2680.31     2564.33    108.43 o 
  -4   6   0     7665.28     7340.59    182.97 o 
  -3   6   0      659.06      699.40     28.65 o 
  -2   6   0     3533.69     3373.04     88.32 o 
  -1   6   0     3977.11     3781.43     73.41 o 
   0   6   0      222.06      198.14     32.53 o 
   1   6   0     3268.99     3003.46     75.90 o 
   2   6   0     2642.45     2629.39     75.90 o 
   3   6   0     2336.92     2384.07     78.61 o 
   4   6   0       36.22       26.66     16.26 o 
   5   6   0      185.70      189.75     31.62 o 
   6   6   0     1540.10     1555.49     77.26 o 
   7   6   0     1186.57     1284.87     75.90 o 
   8   6   0      135.97      124.24     34.79 o 
  -9   7   0       98.37       74.09     40.66 o 
  -8   7   0     3483.43     3718.64    158.12 o 
  -7   7   0      312.42      287.79     55.57 o 
  -6   7   0       28.42       23.49     23.94 o 
  -5   7   0     2415.87     2533.16    117.46 o 
  -4   7   0     4128.75     4255.36    145.93 o 
  -3   7   0      341.86      336.13     49.24 o 
  -2   7   0      650.08      618.23     30.48 o 
  -1   7   0     3100.86     2791.64     60.61 o 
   0   7   0     1249.74     1276.81     42.59 o 
   1   7   0      756.82      703.48     51.96 o 
   2   7   0     2355.64     2184.83     74.09 o 
   3   7   0     3347.76     3233.87     96.23 o 
   4   7   0      493.47      458.11     46.53 o 
   5   7   0      294.89      202.40     36.14 o 
   6   7   0     1119.13     1413.63     78.61 o 
   7   7   0     1084.19     1173.74     77.26 o 
  -8   8   0     1188.01     1348.12     99.84 o 
  -7   8   0      609.16      692.13     82.68 o 
  -6   8   0      218.61      188.39     47.44 o 
  -5   8   0     2243.59     2118.87    113.85 o 
  -4   8   0     2327.27     2252.60    113.85 o 
  -3   8   0     1229.81     1173.28     82.22 o 
  -2   8   0        3.65      -12.65     15.81 o 
  -1   8   0     5593.25     5246.44     92.03 o 
   0   8   0     3494.85     3413.68     75.30 o 
   1   8   0       54.08       50.77     15.37 o 
   2   8   0      660.11      641.08     45.63 o 
   3   8   0     3945.20     4207.02    117.46 o 
   4   8   0     1119.68     1186.39     68.22 o 
   5   8   0      178.77      176.20     35.69 o 
   6   8   0     1104.36     1180.06     75.90 o 
  -7   9   0      783.51      716.08     89.45 o 
  -6   9   0      564.24      625.27     81.77 o 
  -5   9   0      792.36      743.64     86.74 o 
  -4   9   0      726.97      731.89     84.03 o 
  -3   9   0      990.61     1007.93     81.32 o 
  -2   9   0        8.90       13.10     26.66 o 
  -1   9   0      914.23      973.60     80.87 o 
   0   9   0     3012.84     2853.02    129.66 o 
   1   9   0      461.60      460.18     36.84 o 
   2   9   0       62.66       51.45     17.71 o 
   3   9   0     1896.59     2271.57     91.71 o 
   4   9   0      400.05      415.19     51.05 o 
  -6  10   0      948.24      791.07     96.23 o 
  -5  10   0       66.35       26.20     36.14 o 
  -4  10   0      371.48      342.90     61.44 o 
  -3  10   0      558.90      546.21     78.16 o 
  -2  10   0       34.25        7.68     29.37 o 
  -1  10   0      294.80      351.04     60.09 o 
   0  10   0      431.65      445.91     68.67 o 
   1  10   0      663.10      607.20     76.80 o 
   2  10   0        7.46       15.15     18.52 o 
   3  10   0      419.12      467.54     42.43 o 
  -3  11   0      928.78      891.37    100.75 o 
  -2  11   0      198.90      164.00     51.05 o 
  -1  11   0        7.89      -23.04     28.01 o 
   0  11   0      540.66      635.66     84.48 o 
  -1 -11   1      392.61      417.45     68.67 o 
   0 -11   1      194.95      189.30     53.76 o 
   1 -11   1      142.07      181.17     47.89 o 
   2 -11   1      544.96      477.08     70.93 o 
   3 -11   1      392.05      451.78     74.09 o 
   4 -11   1       34.78       23.94     36.14 o 
  -4 -10   1      910.70      963.66     68.67 o 
  -3 -10   1       16.18      -15.28     16.02 o 
  -2 -10   1      485.04      498.28     42.79 o 
  -1 -10   1      908.53      950.81     50.26 o 
   0 -10   1      517.59      368.20     60.99 o 
   1 -10   1      115.65       98.94     37.05 o 
   2 -10   1     1202.31      964.11     95.33 o 
   3 -10   1      977.48      998.90     97.59 o 
   4 -10   1      265.95      223.18     52.86 o 
   5 -10   1     1223.91     1191.81     96.68 o 
   6 -10   1      601.08      600.42     81.77 o 
  -5  -9   1      153.76      169.42     37.50 o 
  -4  -9   1     1694.87     1965.26     88.55 o 
  -3  -9   1       64.42       75.00     25.75 o 
  -2  -9   1       51.20       19.28     19.88 o 
  -1  -9   1     2745.99     2855.13    197.20 o 
   0  -9   1     2604.41     2487.33    125.14 o 
   1  -9   1       31.85        0.00     24.40 o 
   2  -9   1      778.32      736.86     77.26 o 
   3  -9   1     3199.11     3004.82    132.37 o 
   4  -9   1      896.62      879.62     88.55 o 
   5  -9   1      549.54      619.85     77.71 o 
   6  -9   1      884.88      888.21     93.07 o 
   7  -9   1     1104.98     1049.04    102.56 o 
   8  -9   1        8.46        0.00     35.69 o 
  -6  -8   1      136.73      127.85     34.79 o 
  -5  -8   1       69.00       38.85     23.94 o 
  -4  -8   1     2386.33     2364.19     89.91 o 
  -3  -8   1      343.50      375.88     42.47 o 
  -2  -8   1      362.25      328.45     37.95 o 
  -1  -8   1      691.12      692.69     38.13 o 
   0  -8   1     6139.06     5957.63    135.76 o 
   1  -8   1      983.61      974.60     40.11 o 
   2  -8   1       64.62       51.08     15.29 o 
   3  -8   1     3180.87     3031.47    124.69 o 
   4  -8   1      715.81      698.46     73.19 o 
   5  -8   1       56.23       60.09     33.88 o 
   6  -8   1      894.66      862.91     87.65 o 
   7  -8   1      914.89      894.53     91.26 o 
   8  -8   1      372.45      277.40     58.28 o 
  -7  -7   1      861.95      954.62     67.32 o 
  -6  -7   1     1618.17     1621.45     80.42 o 
  -5  -7   1       34.97       18.52     17.62 o 
  -4  -7   1     5460.46     5248.83    131.02 o 
  -3  -7   1     1708.75     1660.31     67.32 o 
  -2  -7   1     1828.91     1826.11     66.86 o 
  -1  -7   1     2543.18     2357.34     58.92 o 
   0  -7   1     2263.27     2186.10     55.57 o 
   1  -7   1     2248.90     2242.18     54.49 o 
   2  -7   1        0.42       -8.13      8.27 o 
   3  -7   1     1669.87     1635.75     47.29 o 
   4  -7   1     2090.43     2062.85     99.84 o 
   5  -7   1     1020.66     1060.34     75.90 o 
   6  -7   1      728.71      835.80     80.87 o 
   7  -7   1     3875.40     4017.72    152.70 o 
   8  -7   1     1238.62     1176.90     89.00 o 
   9  -7   1      170.60       75.90     39.76 o 
  -8  -6   1       90.10      107.52     32.53 o 
  -7  -6   1     1616.55     1795.84     86.29 o 
  -6  -6   1     2770.64     2881.48    102.10 o 
  -5  -6   1       85.77      110.24     25.75 o 
  -4  -6   1     2469.93     2427.89     81.77 o 
  -3  -6   1     5332.69     5563.27    120.17 o 
  -2  -6   1     3043.43     2621.70     74.54 o 
  -1  -6   1     2539.13     2576.07     70.03 o 
   0  -6   1     1729.67     1565.36     70.03 o 
   1  -6   1     5807.87     5603.34     82.30 o 
   2  -6   1       70.81       71.64     12.62 o 
   3  -6   1     2677.48     2598.23    115.43 o 
   4  -6   1     4330.91     4397.00     75.96 o 
   5  -6   1     2646.59     2702.57    109.78 o 
   6  -6   1       16.25       20.78     25.30 o 
   7  -6   1     3958.07     3964.86    144.57 o 
   8  -6   1     3460.78     3512.17    143.22 o 
   9  -6   1       93.93       61.44     36.59 o 
  10  -6   1      605.18      668.19     84.03 o 
  -9  -5   1      385.49      319.86     47.44 o 
  -8  -5   1      251.34      260.23     41.11 o 
  -7  -5   1     1260.59     1228.85     67.77 o 
  -6  -5   1     2058.96     1952.16     79.06 o 
  -5  -5   1      169.79      173.49     27.56 o 
  -4  -5   1      322.06      330.71     34.34 o 
  -3  -5   1     8191.74     7782.44    136.44 o 
  -2  -5   1     4316.50     4307.31     91.71 o 
  -1  -5   1      393.07      402.99     25.75 o 
   0  -5   1     1672.38     1594.08     54.67 o 
   1  -5   1    10045.32     9408.62    161.74 o 
   2  -5   1     3465.45     3528.19     58.75 o 
   3  -5   1     1599.49     1674.51     41.29 o 
   4  -5   1     4850.75     4820.87     75.38 o 
   5  -5   1     7566.41     7614.15    102.52 o 
   6  -5   1       29.60       19.83     12.38 o 
   7  -5   1     2034.02     2147.33    103.01 o 
   8  -5   1     2433.84     2485.72    117.46 o 
   9  -5   1      618.77      567.44     71.83 o 
  10  -5   1      325.15      477.99     68.67 o 
  -9  -4   1      745.85      940.16     65.06 o 
  -8  -4   1     1039.06     1084.28     64.61 o 
  -7  -4   1      858.05      902.67     55.12 o 
  -6  -4   1     3654.44     3753.43    103.91 o 
  -5  -4   1     3818.47     3880.38     99.84 o 
  -4  -4   1        5.32        4.97      9.49 o 
  -3  -4   1    10722.25    10896.59    160.38 o 
  -2  -4   1     7692.68     7456.25    117.01 o 
  -1  -4   1     1301.85     1267.71     40.21 o 
   0  -4   1     2672.82     2722.49     46.91 o 
   1  -4   1    12630.22    11991.70    113.51 o 
   2  -4   1     2832.96     2778.51     47.37 o 
   3  -4   1      153.98      147.26     14.61 o 
   4  -4   1     6393.49     6351.14    136.44 o 
   5  -4   1     9375.51     9778.89    117.16 o 
   6  -4   1     1185.34     1238.67     41.29 o 
   7  -4   1      634.60      655.65     34.46 o 
   8  -4   1     4307.76     4545.85    151.35 o 
   9  -4   1     2254.80     2218.26    113.40 o 
  10  -4   1      158.96      164.45     46.99 o 
 -10  -3   1      606.03      647.41     62.35 o 
  -9  -3   1     1002.36     1036.39     62.80 o 
  -8  -3   1     1527.03     1484.11     69.57 o 
  -7  -3   1      307.75      224.09     32.08 o 
  -6  -3   1     4138.97     4207.92    104.36 o 
  -5  -3   1     5583.53     5439.03    112.04 o 
  -4  -3   1     5162.43     5260.13    101.65 o 
  -3  -3   1     1743.05     1663.47     51.05 o 
  -2  -3   1     5094.78     5261.03     88.10 o 
  -1  -3   1     2895.82     2662.82     53.31 o 
   0  -3   1        1.83        6.31      4.67 o 
   1  -3   1     4839.43     4764.08     56.43 o 
   2  -3   1     2839.04     2770.79     54.21 o 
   3  -3   1       57.29       51.37      9.00 o 
   4  -3   1     4628.32     4851.69     69.98 o 
   5  -3   1     5493.77     5614.17     81.72 o 
   6  -3   1     1986.81     1970.97     50.78 o 
   7  -3   1        2.39       -9.23      9.23 o 
   8  -3   1     2131.74     2112.30     60.63 o 
   9  -3   1     2834.65     2629.39    119.27 o 
  10  -3   1      518.90      470.31     66.41 o 
 -10  -2   1      171.74      154.57     25.31 o 
  -9  -2   1     2140.93     2138.09    104.81 o 
  -8  -2   1     5109.55     4956.23     96.72 o 
  -7  -2   1      557.86      473.11     33.53 o 
  -6  -2   1     1425.48     1403.74     56.47 o 
  -5  -2   1     6225.42     6279.17     89.96 o 
  -4  -2   1     4505.04     4575.38     68.26 o 
  -2  -2   1     1184.63     1150.69     33.88 o 
  -1  -2   1    15604.12    15802.97    162.19 o 
   0  -2   1       55.66       68.59      6.51 o 
   1  -2   1    10764.68    11432.25     93.90 o 
   2  -2   1     9304.36     9896.79    117.46 o 
   3  -2   1     3165.97     3254.23     59.41 o 
   4  -2   1     6383.16     6621.11     82.44 o 
   5  -2   1     1662.69     1641.84     42.23 o 
   6  -2   1     2814.05     2745.80     59.91 o 
   7  -2   1      643.59      652.63     34.51 o 
   8  -2   1      922.06      953.21     42.11 o 
   9  -2   1     2657.00     2455.78     70.65 o 
  10  -2   1     1286.28     1178.25     87.65 o 
 -10  -1   1        7.58       13.73     15.08 o 
  -9  -1   1     3094.29     3022.50     82.90 o 
  -8  -1   1     5233.86     5032.59     99.62 o 
  -7  -1   1     1413.26     1356.89     45.21 o 
  -6  -1   1     1758.89     1890.93     50.60 o 
  -5  -1   1    10887.35    10664.41    156.32 o 
  -4  -1   1     4661.08     5023.20     67.52 o 
  -3  -1   1      744.47      719.22     67.99 o 
  -2  -1   1    10987.13    11670.12     95.89 o 
  -1  -1   1    25218.66    26528.33    236.28 o 
   0  -1   1     2923.99     3118.22     42.02 o 
   1  -1   1       14.36       36.59      6.32 o 
   2  -1   1    31696.83    32981.14    227.46 o 
   3  -1   1    24647.75    25347.95    210.98 o 
   4  -1   1     1089.22     1353.77     42.69 o 
   5  -1   1     3113.24     3106.01     59.33 o 
   6  -1   1     7930.00     7830.55    108.24 o 
   7  -1   1     1149.92     1070.99     41.35 o 
   8  -1   1      561.65      509.43     40.21 o 
   9  -1   1     3519.46     3536.57    135.99 o 
  10  -1   1     2112.59     2146.30    137.79 o 
 -11   0   1     1358.59     1261.83     94.42 o 
 -10   0   1      933.11      935.26     45.77 o 
  -9   0   1     3625.63     3530.35    181.17 o 
  -8   0   1     3118.00     3071.69    101.65 o 
  -7   0   1     3890.84     3810.48     98.26 o 
  -6   0   1       83.69      121.98     25.75 o 
  -5   0   1     4027.87     3957.93     43.03 o 
  -4   0   1     6386.58     6842.22    128.08 o 
  -3   0   1      379.36      348.72     21.23 o 
  -2   0   1       92.92      113.92      9.04 o 
  -1   0   1    25906.69    27229.50    228.15 o 
   0   0   1    17301.58    18822.69    166.26 o 
   1   0   1       32.15       42.92      7.23 o 
   2   0   1     4036.78     4186.85     51.43 o 
   3   0   1    11980.81    12273.25    115.57 o 
   5   0   1      239.42      239.32     20.90 o 
   6   0   1     6691.40     6663.89    100.72 o 
   7   0   1     1508.05     1592.94     52.14 o 
   8   0   1       37.42       23.94     22.14 o 
   9   0   1     2296.29     2271.78     80.87 o 
  10   0   1     2922.93     2942.47     82.28 o 
 -11   1   1     1112.62     1051.30     85.84 o 
 -10   1   1      842.20      869.23     87.19 o 
  -9   1   1      834.39      774.36     54.21 o 
  -8   1   1     2065.28     2107.07     55.75 o 
  -7   1   1     7741.55     7694.34    104.75 o 
  -6   1   1     2169.26     2308.36     81.10 o 
  -5   1   1     3780.53     3961.79     44.70 o 
  -4   1   1    10501.44    11244.59     82.05 o 
  -3   1   1     1051.23     1047.13     22.08 o 
  -2   1   1      867.15      911.48     29.82 o 
  -1   1   1     6905.47     7423.27    101.65 o 
   0   1   1    16185.77    17575.32    162.19 o 
   1   1   1       14.44       29.37      7.23 o 
   2   1   1     1055.88      983.53     33.88 o 
   3   1   1     8143.06     8508.91    140.96 o 
   4   1   1     4496.23     4582.66    108.20 o 
   5   1   1        0.84       -4.67      7.68 o 
   6   1   1     6559.45     6263.72    100.54 o 
   7   1   1     1443.77     1441.58     49.27 o 
   8   1   1     2054.55     2002.74     62.20 o 
   9   1   1      694.72      703.39     42.33 o 
  10   1   1     1432.03     1498.67     61.53 o 
 -11   2   1     1255.37     1211.23     93.52 o 
 -10   2   1     1527.73     1588.02     98.49 o 
  -9   2   1       21.28       25.75     24.85 o 
  -8   2   1     1369.91     1357.04     43.78 o 
  -7   2   1     9271.78     9203.29    116.00 o 
  -6   2   1     3971.71     4158.75     50.60 o 
  -5   2   1     1069.90     1128.13     57.83 o 
  -4   2   1    17312.60    18422.98    150.70 o 
  -3   2   1     9670.60     9893.78     98.71 o 
  -2   2   1     1652.40     1700.16     21.93 o 
  -1   2   1    20205.13    20752.35    315.35 o 
   0   2   1     6510.10     6666.08     80.42 o 
   1   2   1     6061.50     6194.42     87.65 o 
   4   2   1    10167.08     9963.65    154.06 o 
   5   2   1      892.07      897.70     45.63 o 
   6   2   1     3405.08     3416.39     96.23 o 
   7   2   1     7544.88     7176.60    152.25 o 
   8   2   1     1828.75     1686.06     76.35 o 
   9   2   1      178.70      166.26     32.53 o 
  10   2   1      732.32      801.01     70.48 o 
 -11   3   1     1029.82     1188.64     93.52 o 
 -10   3   1     2334.94     2511.02    125.60 o 
  -9   3   1     1342.87     1363.03     89.00 o 
  -8   3   1      126.63      175.74     40.66 o 
  -7   3   1     5300.53     5516.74    156.77 o 
  -6   3   1      612.92      616.36     65.06 o 
  -5   3   1        0.32        0.86      5.79 o 
  -4   3   1     8017.31     8117.10     81.94 o 
  -3   3   1     7606.93     7520.54     72.15 o 
  -2   3   1       39.19       76.47     19.43 o 
  -1   3   1      322.04      296.83     13.10 o 
   0   3   1    10070.03     9500.72     93.52 o 
   1   3   1    11231.29    11343.40    141.41 o 
   2   3   1        4.39        4.97      7.68 o 
   3   3   1     2244.61     2153.66     62.35 o 
   4   3   1     8206.43     8140.70    141.86 o 
   5   3   1      323.52      327.09     35.24 o 
   6   3   1      104.36       65.96     20.78 o 
   7   3   1     4574.75     4434.26    122.89 o 
   8   3   1     2372.57     2339.34     94.87 o 
   9   3   1       19.58       44.27     23.49 o 
 -10   4   1     2725.76     2603.63    129.66 o 
  -9   4   1     1760.85     1732.14    103.01 o 
  -8   4   1        7.55        7.23     24.85 o 
  -7   4   1     1379.95     1373.42     85.39 o 
  -6   4   1     1569.66     1725.82     86.74 o 
  -5   4   1     1081.60     1029.91     28.11 o 
  -4   4   1     2727.80     2679.52     42.11 o 
  -3   4   1     7452.38     7740.27     79.97 o 
  -2   4   1     9597.19     9129.41     90.02 o 
  -1   4   1       30.46       29.34      9.94 o 
   0   4   1     8502.43     7843.12     89.84 o 
   1   4   1     4536.46     4281.11     81.32 o 
   2   4   1     2570.63     2479.39     65.96 o 
   3   4   1     1969.92     2048.39     65.96 o 
   4   4   1     3038.59     3266.85     91.26 o 
   5   4   1     1186.68     1206.26     59.18 o 
   6   4   1       87.90       59.64     21.23 o 
   7   4   1     2833.76     2950.60    104.81 o 
   8   4   1     1593.97     1427.64     77.26 o 
   9   4   1      461.25      491.54     56.92 o 
 -10   5   1     1819.24     1955.77    118.37 o 
  -9   5   1     1968.21     1944.48    112.95 o 
  -8   5   1       77.24       37.05     28.91 o 
  -7   5   1      846.07      775.71     78.16 o 
  -6   5   1     2782.15     2871.09    117.46 o 
  -5   5   1     3598.26     3423.62    121.08 o 
  -4   5   1        7.62       13.55     18.52 o 
  -3   5   1     3270.88     3204.59     51.74 o 
  -2   5   1     9348.37     8966.80    150.67 o 
  -1   5   1     1835.83     1750.89     39.17 o 
   0   5   1     2170.33     2172.97     47.13 o 
   1   5   1     5646.90     5519.00    103.01 o 
   2   5   1     1601.20     1493.15     55.12 o 
   3   5   1      824.32      797.40     43.82 o 
   4   5   1     2960.29     3084.33     92.16 o 
   5   5   1     1851.22     2057.88     80.87 o 
   6   5   1      459.08      393.50     45.18 o 
   7   5   1     1027.33     1084.73     66.86 o 
   8   5   1      958.19      977.66     68.22 o 
 -10   6   1     1193.55     1312.89    103.91 o 
  -9   6   1     2159.31     2184.83    121.53 o 
  -8   6   1       73.87       57.38     36.59 o 
  -7   6   1      156.11      145.02     39.31 o 
  -6   6   1     2556.05     2472.16    113.40 o 
  -5   6   1     1478.13     1403.69     84.03 o 
  -4   6   1     1043.18     1042.72     72.29 o 
  -3   6   1      383.32      445.01     54.21 o 
  -2   6   1     4917.28     4547.81     70.93 o 
  -1   6   1      897.53      839.05     42.24 o 
   0   6   1      276.63      228.64     31.17 o 
   1   6   1     2494.23     2378.64     68.67 o 
   2   6   1     3173.10     3381.15     90.36 o 
   3   6   1      164.29      211.44     29.82 o 
   4   6   1     1374.22     1569.05     71.38 o 
   5   6   1     1678.91     1859.54     81.77 o 
   6   6   1     1008.05     1119.07     70.03 o 
   7   6   1      226.37      218.66     40.21 o 
  -9   7   1     1169.57     1148.44    111.14 o 
  -8   7   1     2052.26     2206.06    125.14 o 
  -7   7   1       20.85       18.97     27.56 o 
  -6   7   1     2781.38     2726.52    127.85 o 
  -5   7   1     3310.88     3165.20    131.92 o 
  -4   7   1     1021.02      877.37     70.03 o 
  -3   7   1      312.60      192.01     40.66 o 
  -2   7   1     5409.49     4788.46    153.15 o 
  -1   7   1     1080.97     1042.60     37.88 o 
   0   7   1      506.20      516.82     35.47 o 
   1   7   1     1645.70     1695.86     51.72 o 
   2   7   1     3504.17     3704.63     99.39 o 
   3   7   1      778.90      726.47     48.79 o 
   4   7   1       18.88       21.23     20.33 o 
   5   7   1     1624.25     1816.17     86.74 o 
   6   7   1     1443.16     1617.39     87.65 o 
  -8   8   1     1352.03     1234.73    100.75 o 
  -7   8   1      423.83      435.07     69.57 o 
  -6   8   1     1430.21     1435.77    100.75 o 
  -5   8   1     3163.01     3226.64    144.12 o 
  -4   8   1     1614.01     1427.19     95.78 o 
  -3   8   1       49.43       20.78     24.40 o 
  -2   8   1     2422.96     2258.02    112.04 o 
  -1   8   1     1321.79     1349.93     89.45 o 
   0   8   1     1342.54     1277.08     45.75 o 
   1   8   1      441.73      369.35     31.74 o 
   2   8   1      968.98     1025.51     50.37 o 
   3   8   1     2468.56     2542.19     93.52 o 
   4   8   1      251.07      249.84     38.85 o 
   5   8   1     1826.25     1803.07     89.00 o 
  -7   9   1      470.23      555.24     80.87 o 
  -6   9   1      458.84      415.64     70.48 o 
  -5   9   1      684.29      655.99     84.03 o 
  -4   9   1      804.67      689.42     84.03 o 
  -3   9   1       11.09      -12.20     24.85 o 
  -2   9   1       40.75       28.91     31.17 o 
  -1   9   1     1774.79     1780.48    107.98 o 
   0   9   1      641.19      628.43     76.35 o 
   1   9   1      403.64      284.17     54.21 o 
   2   9   1      466.71      447.49     38.94 o 
   3   9   1     1865.18     1911.20    150.44 o 
   4   9   1        7.17       31.17     26.66 o 
  -6  10   1       90.46       76.35     45.18 o 
  -5  10   1      318.92      322.57     64.61 o 
  -4  10   1     1185.51     1066.66    107.52 o 
  -3  10   1       62.74      -14.01     33.88 o 
  -2  10   1      105.83       71.38     35.69 o 
  -1  10   1      870.98      942.87     98.49 o 
   0  10   1      805.69      716.98     86.74 o 
   1  10   1       27.41       49.24     34.34 o 
   2  10   1      268.25      215.95     52.86 o 
  -2 -11   2      587.88      647.03    139.83 o 
  -1 -11   2      228.28      211.44     50.60 o 
   0 -11   2      294.24      301.34     59.18 o 
   1 -11   2      513.96      387.18     64.15 o 
   2 -11   2      639.61      724.21     86.74 o 
   3 -11   2       22.62       -0.90     28.01 o 
   4 -11   2      468.82      548.47     76.80 o 
   5 -11   2      728.68      716.98     92.16 o 
  -4 -10   2       47.22       11.29     22.14 o 
  -3 -10   2       39.58       33.19     19.39 o 
  -2 -10   2     1126.34     1216.07     65.06 o 
  -1 -10   2      651.35      674.14    126.73 o 
   0 -10   2       53.58       50.83     18.95 o 
   1 -10   2     1218.23     1161.09     84.48 o 
   2 -10   2     3242.78     3260.08    140.96 o 
   3 -10   2      417.11      440.49     66.41 o 
   4 -10   2      589.43      491.54     67.77 o 
   5 -10   2     1372.67     1438.03    102.10 o 
   6 -10   2      777.97      802.37     90.36 o 
  -6  -9   2      344.07      346.07     50.60 o 
  -5  -9   2     1137.84     1235.63     74.54 o 
  -4  -9   2      673.93      644.24     59.64 o 
  -3  -9   2       30.89       22.59     20.33 o 
  -2  -9   2     1588.05     1664.96     59.58 o 
  -1  -9   2     1931.17     1940.20     62.42 o 
   0  -9   2        4.34       -5.52     12.30 o 
   1  -9   2      390.44      348.72     32.08 o 
   2  -9   2     3295.62     3225.74    129.66 o 
   3  -9   2      654.87      649.21     73.19 o 
   4  -9   2      105.25      180.26     43.37 o 
   5  -9   2     1550.86     1532.90     98.94 o 
   6  -9   2      994.64      984.89     81.32 o 
   7  -9   2      210.42      101.65     43.37 o 
   8  -9   2      248.17      217.31     54.67 o 
  -7  -8   2      627.75      689.87     67.32 o 
  -6  -8   2      206.45       92.62     29.37 o 
  -5  -8   2      918.78      974.05     61.89 o 
  -4  -8   2     1781.85     1954.42     82.22 o 
  -3  -8   2      151.40      108.88     24.85 o 
  -2  -8   2      378.54      378.14     40.21 o 
  -1  -8   2     3555.52     3576.91     78.63 o 
   0  -8   2     1963.12     1834.44     54.50 o 
   1  -8   2      185.06      217.25     23.55 o 
   2  -8   2     2570.48     2473.57     62.32 o 
   3  -8   2      631.85      641.66     38.85 o 
   4  -8   2      225.26      210.98     44.73 o 
   5  -8   2     1778.67     1629.13     93.52 o 
   6  -8   2     1047.36     1021.94     79.51 o 
   7  -8   2      622.57      611.72     75.90 o 
   8  -8   2        4.43       -0.90     32.53 o 
  -8  -7   2     1481.49     1550.07     85.84 o 
  -7  -7   2     1280.00     1399.63     78.61 o 
  -6  -7   2      215.91      257.07     40.21 o 
  -5  -7   2      857.74      781.14     53.31 o 
  -4  -7   2     4327.94     4410.77    116.11 o 
  -3  -7   2      742.98      704.33     45.63 o 
  -2  -7   2      481.57      455.40     34.79 o 
  -1  -7   2     3051.14     3000.51     67.13 o 
   0  -7   2     6452.13     5971.37     94.27 o 
   1  -7   2      222.85      207.21     22.14 o 
   2  -7   2     1415.18     1311.32     52.41 o 
   3  -7   2     1906.54     1804.57     49.89 o 
   4  -7   2     2068.26     2124.57     56.86 o 
   5  -7   2      904.11      986.70     71.83 o 
   6  -7   2     3573.55     3774.66    139.15 o 
   7  -7   2     1278.34     1204.46     86.74 o 
   8  -7   2      326.39      370.46     62.35 o 
   9  -7   2      546.91      538.53     75.90 o 
  -8  -6   2     1956.63     1831.08     87.65 o 
  -7  -6   2     2503.87     2470.81     96.23 o 
  -6  -6   2     1070.77     1069.37     59.64 o 
  -5  -6   2      651.36      689.42     46.08 o 
  -4  -6   2     6035.27     5612.52    126.05 o 
  -3  -6   2     1175.56     1213.94     53.76 o 
  -2  -6   2      176.07      188.85     25.30 o 
  -1  -6   2     6993.60     7246.62    128.76 o 
   0  -6   2     7819.81     7507.38    100.07 o 
   1  -6   2     1610.16     1512.72     41.53 o 
   2  -6   2      121.55      145.43     18.07 o 
   3  -6   2     3763.06     3673.87     68.31 o 
   4  -6   2     7192.66     7052.33    102.38 o 
   5  -6   2        2.99       12.86     11.36 o 
   6  -6   2      737.60      676.32     70.48 o 
   7  -6   2     8191.64     8458.31    213.24 o 
   8  -6   2      324.14      388.08     59.64 o 
   9  -6   2      601.60      602.23     75.45 o 
  -9  -5   2      212.61      187.49     37.95 o 
  -8  -5   2     1083.46      986.70     62.80 o 
  -7  -5   2     3981.28     4023.14    118.82 o 
  -6  -5   2      618.97      660.51     45.63 o 
  -5  -5   2      763.37      735.96     44.27 o 
  -4  -5   2     6914.53     6624.06    129.66 o 
  -3  -5   2     4297.13     4299.18     95.78 o 
  -2  -5   2       17.69       35.24     12.20 o 
  -1  -5   2     5825.14     6114.90    108.88 o 
   0  -5   2     8972.34     8733.12    101.92 o 
   1  -5   2     8486.65     8337.61     96.81 o 
   2  -5   2      178.10      198.80     17.91 o 
   3  -5   2    14193.42    14417.14    236.96 o 
   4  -5   2     7976.72     7942.38    171.68 o 
   5  -5   2     1192.53     1193.38     41.40 o 
   6  -5   2      897.26      938.03     40.17 o 
   7  -5   2     7171.77     7267.14    115.02 o 
   8  -5   2      338.47      355.10     55.57 o 
   9  -5   2       10.75       41.56     31.62 o 
  10  -5   2     1576.54     1618.29    106.17 o 
 -10  -4   2     1153.30     1129.46     72.29 o 
  -9  -4   2      725.30      707.04     62.80 o 
  -8  -4   2      699.82      763.97     53.31 o 
  -7  -4   2     1455.52     1429.90     66.86 o 
  -6  -4   2     1050.05     1002.51     52.86 o 
  -5  -4   2       39.78       17.17     13.10 o 
  -4  -4   2     4344.25     4232.32     94.42 o 
  -3  -4   2     3333.11     3222.13     76.35 o 
  -2  -4   2     8052.61     7960.89    122.43 o 
  -1  -4   2       23.25       22.14      9.04 o 
   0  -4   2     4044.86     3929.92     57.50 o 
   1  -4   2     3734.39     3691.32     55.09 o 
   2  -4   2      737.55      687.23     24.64 o 
   3  -4   2    11021.88    11361.76    119.70 o 
   4  -4   2     2796.83     2872.14     56.87 o 
   5  -4   2     4430.49     4497.65     77.39 o 
   6  -4   2      520.54      536.12     31.16 o 
   7  -4   2     2916.19     2905.89     69.80 o 
   8  -4   2     1454.04     1549.37     73.87 o 
   9  -4   2      317.48      308.57     53.31 o 
  10  -4   2      936.41      868.33     89.91 o 
 -10  -3   2     1931.74     1795.74    130.34 o 
  -9  -3   2     1278.46     1320.76     62.57 o 
  -8  -3   2        5.12        3.57     12.59 o 
  -7  -3   2      533.16      533.79     33.09 o 
  -6  -3   2     5205.38     5280.96     89.74 o 
  -5  -3   2      883.55      877.86     33.21 o 
  -4  -3   2      168.64      165.35     20.78 o 
  -3  -3   2     6790.81     6352.99    103.91 o 
  -2  -3   2    12817.35    12841.52    156.77 o 
  -1  -3   2      371.64      412.93     22.59 o 
   0  -3   2       34.95       53.73     22.14 o 
   1  -3   2     4770.63     4704.76     79.06 o 
   2  -3   2      145.16      137.10     12.47 o 
   3  -3   2     5373.48     5682.11     86.06 o 
   4  -3   2     2614.81     2601.81     51.85 o 
   5  -3   2     8536.60     8923.40    111.98 o 
   6  -3   2       15.10       17.19     10.36 o 
   7  -3   2      796.67      869.86     49.02 o 
   8  -3   2     4106.27     4048.19     88.14 o 
   9  -3   2     2356.87     2414.15     98.49 o 
  10  -3   2      417.95      454.04     65.51 o 
 -10  -2   2     2194.12     2157.78     70.84 o 
  -9  -2   2     4257.01     4018.78    160.16 o 
  -8  -2   2      876.79      795.38     38.38 o 
  -7  -2   2     1304.02     1287.42     44.13 o 
  -6  -2   2    10263.60     9741.88    120.49 o 
  -5  -2   2     1485.09     1381.26     78.84 o 
  -4  -2   2      831.34      928.21     28.77 o 
  -3  -2   2    19749.54    19813.64    161.13 o 
  -2  -2   2    22519.75    22750.26    163.06 o 
  -1  -2   2     1794.84     1924.60     41.56 o 
   0  -2   2     6463.54     6748.30     88.55 o 
   1  -2   2    23547.94    24568.04    243.51 o 
   2  -2   2     8466.97     8334.23     83.48 o 
   3  -2   2     2043.61     2198.00     42.50 o 
   4  -2   2     3949.53     4062.11     65.07 o 
   5  -2   2    13019.80    13131.13    150.90 o 
   6  -2   2      478.38      490.28     29.37 o 
   7  -2   2      278.47      266.86     27.08 o 
   8  -2   2     7074.38     6929.61    117.04 o 
   9  -2   2     3501.91     3424.51     86.49 o 
  10  -2   2        9.44       25.96     20.10 o 
 -11  -1   2       41.37       45.82     19.29 o 
 -10  -1   2      911.77      969.45     86.52 o 
  -9  -1   2     1330.37     1323.34     49.68 o 
  -8  -1   2     3523.05     3413.11     95.78 o 
  -7  -1   2      377.19      361.34     27.39 o 
  -6  -1   2     6026.90     6045.93     63.12 o 
  -5  -1   2     5820.52     5778.15     58.31 o 
  -4  -1   2     3144.82     3217.84     38.66 o 
  -3  -1   2     8811.54     8973.07     68.36 o 
  -2  -1   2    13815.43    14969.83     93.43 o 
  -1  -1   2     2071.36     2139.26     28.21 o 
   1  -1   2    14552.68    14782.39    159.93 o 
   2  -1   2     6457.51     6746.09     71.39 o 
   3  -1   2     3812.21     4063.27     58.69 o 
   4  -1   2     1217.92     1185.44     34.98 o 
   5  -1   2     4978.85     4883.55     79.27 o 
   6  -1   2      232.60      263.23     24.94 o 
   7  -1   2      170.40      177.52     22.84 o 
   8  -1   2     6001.36     5805.66    118.82 o 
   9  -1   2     2381.40     2320.55     72.53 o 
  10  -1   2       89.64       98.94     36.59 o 
 -11   0   2      353.69      341.55     60.99 o 
 -10   0   2      596.78      552.98     69.12 o 
  -9   0   2     1239.79     1278.31     47.55 o 
  -8   0   2     2639.65     2724.15     70.70 o 
  -7   0   2       22.69       22.53     23.94 o 
  -6   0   2     3483.64     3634.22     46.33 o 
  -5   0   2     6962.16     7279.63     65.61 o 
  -4   0   2    10808.70    11048.04     81.55 o 
  -3   0   2       73.89       70.46     11.60 o 
  -1   0   2     7397.40     7701.46     69.57 o 
   0   0   2      536.66      540.04     15.81 o 
   1   0   2      824.80      837.16     28.46 o 
   2   0   2     3024.96     3027.34     45.50 o 
   3   0   2     7395.48     7647.52    101.20 o 
   4   0   2       64.51      148.66     16.11 o 
   5   0   2     4286.21     4272.84     76.28 o 
   6   0   2     1447.91     1457.42     47.46 o 
   7   0   2      709.01      716.63     37.17 o 
   8   0   2     2829.75     2626.18    109.56 o 
   9   0   2      947.22      893.63     73.19 o 
  10   0   2      923.31      842.92     50.39 o 
 -11   1   2      914.37      959.14     97.59 o 
 -10   1   2        1.32       -6.32     21.23 o 
  -9   1   2     3113.34     2997.59    123.34 o 
  -8   1   2     6655.18     6613.27    224.54 o 
  -7   1   2      906.82      859.76     32.02 o 
  -6   1   2     1748.19     1726.95     33.07 o 
  -5   1   2    13600.22    13959.70    101.67 o 
  -4   1   2    14444.16    14870.84    100.40 o 
  -3   1   2     1914.34     1990.09     27.78 o 
  -1   1   2    41974.05    45068.26    288.40 o 
   0   1   2     2068.32     2210.13     42.02 o 
   1   1   2      633.60      675.42     27.56 o 
   2   1   2    14898.89    15587.92    188.85 o 
   3   1   2    22155.75    22468.14    260.68 o 
   4   1   2        6.70       20.34      8.25 o 
   5   1   2     7740.52     7650.95    108.75 o 
   6   1   2     5191.45     5048.57    168.29 o 
   7   1   2     1975.80     2064.02     79.51 o 
   8   1   2      163.47      160.38     37.05 o 
   9   1   2      807.09      922.12     47.97 o 
 -11   2   2     1285.70     1145.27     90.81 o 
 -10   2   2      485.65      464.43     66.86 o 
  -9   2   2     1868.45     1859.54    101.20 o 
  -8   2   2     4103.48     4159.58    140.05 o 
  -7   2   2     2785.31     2684.60    138.92 o 
  -6   2   2      610.33      637.47     28.75 o 
  -5   2   2    12016.95    12215.70    111.78 o 
  -4   2   2     6208.22     6238.99     61.27 o 
  -3   2   2      623.02      552.98     37.50 o 
  -2   2   2     3577.76     3799.51     88.55 o 
  -1   2   2    37149.81    38932.08    261.39 o 
   0   2   2     1107.53     1128.56     32.08 o 
   1   2   2      388.26      454.50     24.40 o 
   2   2   2    11010.84    11570.20    159.03 o 
   3   2   2    11504.32    11932.53    174.84 o 
   4   2   2      480.87      482.96     35.69 o 
   5   2   2      320.04      309.02     35.24 o 
   7   2   2     2079.19     2073.24     83.58 o 
   8   2   2       45.90       26.66     18.97 o 
   9   2   2      675.61      655.54     62.35 o 
 -11   3   2      896.21     1044.53    103.46 o 
 -10   3   2     1717.64     1639.98    103.91 o 
  -9   3   2      455.63      398.47     59.64 o 
  -8   3   2     2524.23     2586.92    116.11 o 
  -7   3   2     2889.18     2892.78    113.40 o 
  -6   3   2      196.82      154.06     33.88 o 
  -5   3   2     2735.58     2811.45     99.39 o 
  -4   3   2     3716.58     3615.18    106.62 o 
  -3   3   2     2320.25     2315.40     80.42 o 
  -2   3   2     4055.03     4030.82    102.10 o 
  -1   3   2    16024.41    16012.11    153.61 o 
   0   3   2    10855.97    10943.37    107.30 o 
   1   3   2     3786.68     3939.56     75.90 o 
   2   3   2     6584.87     6756.89    115.66 o 
   3   3   2     2825.77     2831.78     77.26 o 
   4   3   2     1217.38     1304.30     56.92 o 
   5   3   2       29.79       30.72     16.72 o 
   6   3   2     3337.61     3064.00     98.04 o 
   7   3   2     3133.79     3250.14    107.52 o 
   8   3   2      250.95      269.72     41.11 o 
   9   3   2      304.67      269.26     43.82 o 
 -11   4   2     1286.29     1315.60    101.65 o 
 -10   4   2     2198.77     2181.67    122.43 o 
  -9   4   2      221.14      295.92     55.57 o 
  -8   4   2      949.70     1012.90     78.61 o 
  -7   4   2     3639.05     3596.20    133.73 o 
  -6   4   2      493.18      522.71     59.64 o 
  -5   4   2      300.86      253.00     39.76 o 
  -4   4   2     1744.84     1619.20     77.71 o 
  -3   4   2     5154.86     4986.29     75.90 o 
  -2   4   2        7.51        1.45      4.98 o 
  -1   4   2     2735.50     2588.50     44.23 o 
   0   4   2     5762.37     5588.83    127.86 o 
   1   4   2     6333.50     6481.30    109.33 o 
   2   4   2     1262.26     1352.64     51.50 o 
   3   4   2     2252.22     2210.58     71.38 o 
   4   4   2     3273.19     3130.87     91.71 o 
   5   4   2      197.62      194.72     30.27 o 
   6   4   2     2083.36     1993.27     84.03 o 
   7   4   2     1841.38     1861.80     86.29 o 
   8   4   2      778.21      668.19     63.70 o 
 -10   5   2     1922.04     2089.05    123.79 o 
  -9   5   2      104.21      217.76     51.05 o 
  -8   5   2       25.02       34.34     27.56 o 
  -7   5   2     3416.13     3366.70    135.54 o 
  -6   5   2     1369.69     1508.06     89.45 o 
  -5   5   2      236.61      203.30     40.66 o 
  -4   5   2     1141.53     1125.40     71.83 o 
  -3   5   2     4272.48     4179.91    129.66 o 
  -2   5   2      216.19      195.23     21.01 o 
  -1   5   2      188.25      197.78     31.40 o 
   0   5   2     2622.98     2542.89     53.36 o 
   1   5   2     1142.82     1122.23     45.63 o 
   2   5   2      211.27      239.90     28.91 o 
   3   5   2     1016.68     1046.33     51.96 o 
   4   5   2     3284.56     3445.31    102.10 o 
   5   5   2     1299.70     1391.50     68.67 o 
   6   5   2      342.68      285.53     41.11 o 
   7   5   2     1129.69     1035.49     69.57 o 
 -10   6   2     1726.81     1775.96    119.72 o 
  -9   6   2     1047.73     1130.36    109.78 o 
  -8   6   2      213.63      107.07     40.21 o 
  -7   6   2     2815.90     2881.48    131.02 o 
  -6   6   2     1849.55     2014.05    107.98 o 
  -5   6   2     1395.92     1527.94     90.81 o 
  -4   6   2     1444.08     1383.82     82.68 o 
  -3   6   2     8180.40     7766.17    195.17 o 
  -2   6   2     1261.75     1158.83     72.74 o 
  -1   6   2      161.63      151.95     16.75 o 
   0   6   2     3533.92     3348.21    118.59 o 
   1   6   2     2854.63     2879.08    182.97 o 
   2   6   2      283.47      291.40     33.43 o 
   3   6   2      539.02      508.26     46.53 o 
   4   6   2     4192.82     4611.82    124.69 o 
   5   6   2     1332.61     1314.69     70.93 o 
   6   6   2        0.24      -18.07     18.07 o 
   7   6   2      580.36      523.62     59.18 o 
  -9   7   2     2262.62     2481.65    137.79 o 
  -8   7   2      138.26      180.71     51.05 o 
  -7   7   2     1214.40     1199.94     91.26 o 
  -6   7   2     1598.02     1425.83     95.33 o 
  -5   7   2     1015.71      882.33     88.55 o 
  -4   7   2      275.21      364.59     59.64 o 
  -3   7   2     3726.64     3585.36    140.05 o 
  -2   7   2     3090.19     2778.93    121.08 o 
  -1   7   2     1511.67     1524.77     91.26 o 
   0   7   2     1375.47     1411.15     56.92 o 
   1   7   2     1747.26     1738.32     53.64 o 
   2   7   2     2440.73     2495.21     84.03 o 
   3   7   2      299.35      296.37     40.21 o 
   4   7   2     1398.53     1520.25     76.35 o 
   5   7   2      580.55      601.78     58.73 o 
   6   7   2      183.65      122.89     35.24 o 
  -8   8   2      224.79      156.32     51.05 o 
  -7   8   2      199.63      140.50     49.24 o 
  -6   8   2     1061.75      877.37     94.42 o 
  -5   8   2     1309.92     1452.04    101.20 o 
  -4   8   2       20.64       22.14     29.37 o 
  -3   8   2      795.68      687.16     79.06 o 
  -2   8   2     1382.78     1347.22     91.71 o 
  -1   8   2      324.29      322.57     55.57 o 
   0   8   2       59.03       52.41     31.62 o 
   1   8   2      415.43      400.28     61.44 o 
   2   8   2     1091.06     1177.97     50.56 o 
   3   8   2       72.85       36.59     22.14 o 
   4   8   2      283.52      336.13     46.08 o 
  -7   9   2       22.23       16.72     38.40 o 
  -6   9   2     1348.07     1204.91    117.46 o 
  -5   9   2     1342.33     1336.83    104.81 o 
  -4   9   2      122.57       19.43     28.46 o 
  -3   9   2        3.05       11.75     32.08 o 
  -2   9   2     1262.17     1145.27     92.16 o 
  -1   9   2     1200.47     1186.84     92.16 o 
   0   9   2       83.59       66.41     37.05 o 
   1   9   2      424.27      574.22     78.16 o 
   2   9   2     1460.09     1458.36    103.91 o 
   3   9   2      491.96      405.39     41.10 o 
  -5  10   2      695.13      461.72     77.71 o 
  -4  10   2      722.92      539.43     83.58 o 
  -3  10   2        1.84       21.23     34.79 o 
  -2  10   2      515.31      513.68     79.06 o 
  -1  10   2     1414.34     1385.17    103.91 o 
   0  10   2       47.32       42.47     37.95 o 
  -2 -11   3      274.16      278.59     68.67 o 
  -1 -11   3      149.73      120.44     26.37 o 
   0 -11   3      993.42      901.76     92.16 o 
   1 -11   3     2054.95     2269.76    121.53 o 
   2 -11   3      131.18      119.72     45.18 o 
   3 -11   3      331.83      309.92     59.64 o 
   4 -11   3     1236.24     1381.10    101.65 o 
   5 -11   3      611.66      419.71     71.38 o 
  -5 -10   3      113.18       92.62     32.53 o 
  -4 -10   3        3.70      -13.55     20.78 o 
  -3 -10   3      967.87     1108.66     53.46 o 
  -2 -10   3      459.33      607.88     75.90 o 
  -1 -10   3      205.43      192.67     27.20 o 
   0 -10   3      887.97      921.31     53.76 o 
   1 -10   3     2308.31     2320.21     69.47 o 
   2 -10   3      534.64      476.18     65.06 o 
   3 -10   3        1.39      -13.55     26.66 o 
   4 -10   3     2246.94     2313.59    121.08 o 
   5 -10   3      661.11      799.21     85.84 o 
   6 -10   3      132.92       94.87     43.82 o 
  -6  -9   3      611.02      644.24     64.15 o 
  -5  -9   3     1091.47     1146.63     69.57 o 
  -4  -9   3       34.40       38.85     22.14 o 
  -3  -9   3      580.52      641.53     57.38 o 
  -2  -9   3     1535.01     1449.26    100.97 o 
  -1  -9   3      449.90      522.96     61.89 o 
   0  -9   3      115.77       91.55     32.08 o 
   1  -9   3     1950.85     1977.50     59.58 o 
   2  -9   3     1311.88     1283.98     48.82 o 
   3  -9   3      532.18      509.61     63.70 o 
   4  -9   3     2323.55     2274.73    112.04 o 
   5  -9   3     1374.96     1477.34     93.97 o 
   6  -9   3      535.28      626.17     76.80 o 
   7  -9   3      160.78      175.29     49.70 o 
  -7  -8   3      173.85      159.48     35.69 o 
  -6  -8   3      749.93      708.40     63.70 o 
  -5  -8   3     3727.44     3846.04    120.17 o 
  -4  -8   3      106.53       85.39     24.40 o 
  -3  -8   3      145.96      110.24     26.66 o 
  -2  -8   3     1827.97     1777.77     71.38 o 
  -1  -8   3     3151.33     3081.88     72.39 o 
   0  -8   3      260.09      206.20     42.02 o 
   1  -8   3      788.49      743.29     35.78 o 
   2  -8   3     1834.21     1800.17     55.57 o 
   3  -8   3     1314.48     1361.89     68.67 o 
   4  -8   3     1424.27     1545.86     91.49 o 
   5  -8   3     2210.48     2402.59    110.24 o 
   6  -8   3     1969.49     2141.91    108.88 o 
   7  -8   3       13.27       -2.71     29.37 o 
   8  -8   3     2422.92     2494.30    127.40 o 
  -8  -7   3     1718.64     1687.41     87.19 o 
  -7  -7   3      368.28      435.97     51.05 o 
  -6  -7   3      300.41      237.64     36.59 o 
  -5  -7   3     6064.61     5932.83    142.76 o 
  -4  -7   3      453.00      426.94     42.92 o 
  -3  -7   3      164.09      169.42     27.11 o 
  -2  -7   3     1870.56     1923.25     70.93 o 
  -1  -7   3     3341.83     3107.07     67.51 o 
   0  -7   3       93.98      106.65     16.46 o 
   1  -7   3      130.61      151.40     19.04 o 
   2  -7   3     4455.35     4140.15     76.63 o 
   3  -7   3     2281.38     2286.22     58.07 o 
   4  -7   3        0.56        3.39     12.18 o 
   5  -7   3     2936.92     2964.28     71.97 o 
   6  -7   3     3800.03     3942.72    140.05 o 
   7  -7   3        9.35       -3.16     25.30 o 
   8  -7   3      276.60      368.20     61.89 o 
   9  -7   3     1146.60     1197.68     93.52 o 
  -9  -6   3     1532.62     1855.03     92.62 o 
  -8  -6   3     1763.09     1843.73     86.74 o 
  -7  -6   3     1351.54     1453.84     73.64 o 
  -6  -6   3      120.77      141.41     28.01 o 
  -5  -6   3     6296.14     5902.11    133.28 o 
  -4  -6   3     1200.57     1203.10     56.92 o 
  -3  -6   3      506.47      545.76     36.59 o 
  -1  -6   3     8222.46     7861.50    136.89 o 
   0  -6   3     2698.99     2744.72     57.23 o 
   1  -6   3      903.49      891.84     32.77 o 
   2  -6   3     6319.39     6088.82     89.76 o 
   3  -6   3     3838.94     3912.06     72.61 o 
   4  -6   3     1060.23     1092.00     40.38 o 
   5  -6   3      402.30      496.92     34.72 o 
   6  -6   3     5913.95     6263.34    111.14 o 
   7  -6   3      723.95      683.10     71.38 o 
   8  -6   3       30.89        7.23     27.11 o 
   9  -6   3     1974.08     1934.99    109.78 o 
  -9  -5   3      640.77      673.16     61.44 o 
  -8  -5   3     1560.81     1631.39     76.35 o 
  -7  -5   3     3508.45     3372.12    103.91 o 
  -6  -5   3        4.12        6.32     13.10 o 
  -5  -5   3     2655.23     2649.72     82.68 o 
  -3  -5   3     4598.24     4572.96     99.39 o 
  -2  -5   3     5124.90     5591.28    109.33 o 
  -1  -5   3     5036.48     4779.88     95.78 o 
   0  -5   3    10862.30    10979.61    206.47 o 
   1  -5   3      554.09      515.81     23.21 o 
   2  -5   3     5149.94     5128.48    112.72 o 
   3  -5   3     4816.93     4901.17     78.03 o 
   4  -5   3     2204.97     2177.95     53.76 o 
   5  -5   3       93.04       92.99     38.63 o 
   6  -5   3     2319.88     2429.21     64.09 o 
   7  -5   3     3600.83     3727.82     83.74 o 
   8  -5   3      332.43      333.46     36.59 o 
   9  -5   3      967.34     1079.31     82.68 o 
 -10  -4   3      303.57      305.86     45.63 o 
  -9  -4   3       23.39       19.88     18.52 o 
  -8  -4   3     2706.06     2615.83     92.62 o 
  -7  -4   3     3287.35     3288.54     98.04 o 
  -6  -4   3       34.26       35.24     14.91 o 
  -5  -4   3      474.89      445.46     32.53 o 
  -4  -4   3     4934.83     5140.40    103.91 o 
  -3  -4   3     8216.74     7938.76    128.76 o 
  -2  -4   3      230.63      280.56     26.66 o 
  -1  -4   3     1390.04     1286.23     43.82 o 
   0  -4   3     8934.63     9059.24    140.73 o 
   1  -4   3     1588.35     1641.89     36.21 o 
   2  -4   3     5031.69     5127.13     71.56 o 
   3  -4   3     4342.33     4249.85     68.00 o 
   4  -4   3     2909.10     2971.63     60.53 o 
   5  -4   3        6.04       -2.92     13.78 o 
   6  -4   3     3208.03     3166.50     70.99 o 
   7  -4   3     3659.98     3651.47     81.56 o 
   8  -4   3     1417.08     1479.94     55.74 o 
   9  -4   3      318.10      358.32     68.90 o 
  10  -4   3     1520.53     1673.86    103.46 o 
 -10  -3   3      994.88      933.93     48.74 o 
  -9  -3   3      289.93      293.94     30.72 o 
  -8  -3   3     1576.53     1500.88     52.75 o 
  -7  -3   3     2318.70     2322.17     61.01 o 
  -6  -3   3      691.27      640.68     31.14 o 
  -5  -3   3       39.57       45.25     10.70 o 
  -4  -3   3    13428.29    13329.59    134.05 o 
  -3  -3   3    10201.52     9590.48    135.99 o 
  -2  -3   3     1436.65     1491.79     44.73 o 
  -1  -3   3     6770.00     6629.48    101.20 o 
   0  -3   3    38900.29    38239.98    264.11 o 
   1  -3   3     2575.48     2621.25     60.99 o 
   2  -3   3     6676.60     7017.23     80.82 o 
   3  -3   3    12746.58    12827.93    127.56 o 
   4  -3   3    10893.42    11113.33    123.80 o 
   5  -3   3       11.26        4.99     18.75 o 
   6  -3   3     1774.32     1765.59     52.42 o 
   7  -3   3     4191.10     4155.29    190.88 o 
   8  -3   3     4315.30     4198.25    122.66 o 
   9  -3   3      318.20      342.03     42.47 o 
  10  -3   3     1015.44      913.79     53.39 o 
 -11  -2   3     1228.72     1270.84     79.51 o 
 -10  -2   3     2130.88     2074.07     67.78 o 
  -9  -2   3     1710.24     1705.08     60.54 o 
  -8  -2   3      103.42       84.71     34.79 o 
  -7  -2   3     1755.50     1896.33     52.70 o 
  -6  -2   3     1323.19     1275.74     30.18 o 
  -5  -2   3      353.71      356.93     16.46 o 
  -4  -2   3     4271.45     4064.72     56.54 o 
  -3  -2   3    10962.49    10971.16     92.54 o 
  -2  -2   3     5382.15     5318.77     55.18 o 
  -1  -2   3     1635.30     1569.95     40.21 o 
   0  -2   3    15895.96    16083.76    126.98 o 
   2  -2   3     1638.88     1678.55     34.07 o 
   3  -2   3     5530.39     5559.35    144.80 o 
   4  -2   3     9868.58     9840.13    114.47 o 
   5  -2   3     1776.55     1797.48     48.65 o 
   6  -2   3      273.15      273.51     25.53 o 
   7  -2   3     4652.41     4399.24     89.39 o 
   8  -2   3     1914.61     1849.79     69.80 o 
   9  -2   3        2.97        5.25     15.11 o 
  10  -2   3      584.66      501.20     56.92 o 
 -11  -1   3      222.99      195.62     47.44 o 
 -10  -1   3      682.49      654.24     40.36 o 
  -9  -1   3     5366.17     5175.48     97.27 o 
  -8  -1   3        0.16       -1.88     10.52 o 
  -7  -1   3     2936.99     2924.02     62.42 o 
  -6  -1   3     5223.27     5179.76     66.22 o 
  -5  -1   3      571.05      579.30     24.30 o 
  -4  -1   3     3063.36     3102.89     39.02 o 
  -3  -1   3     2377.60     2448.85     31.60 o 
  -2  -1   3     1217.02     1183.15     19.92 o 
   1  -1   3     2961.65     2926.73     73.64 o 
   2  -1   3    16635.64    16998.14    134.75 o 
   3  -1   3      594.74      598.77     31.85 o 
   4  -1   3     6182.92     6257.86     87.66 o 
   5  -1   3     2698.31     2680.58     60.57 o 
   6  -1   3       15.75       18.56     13.10 o 
   7  -1   3     3211.42     3044.01     89.23 o 
   8  -1   3     2311.41     2256.10     68.96 o 
   9  -1   3      201.33      196.23     27.88 o 
  10  -1   3      142.19      171.84     46.99 o 
 -11   0   3        2.00      -10.84     24.85 o 
 -10   0   3     1880.59     1727.62    102.56 o 
  -9   0   3     2901.32     2883.45    102.56 o 
  -8   0   3      406.83      461.42     31.40 o 
  -7   0   3     2640.44     2747.31     77.48 o 
  -6   0   3    16438.08    16631.28    123.63 o 
  -5   0   3     8132.04     8518.94     74.41 o 
  -4   0   3      357.88      342.77     14.94 o 
  -3   0   3     4768.62     4875.14     45.25 o 
  -2   0   3    22831.26    23262.54    194.30 o 
  -1   0   3     2457.02     2624.05     35.56 o 
   0   0   3       76.24       84.55      8.43 o 
   1   0   3     4103.56     3855.55     47.92 o 
   2   0   3     6464.07     6172.71    123.34 o 
   3   0   3        5.00       18.19      4.92 o 
   4   0   3     5044.81     5264.43     82.03 o 
   5   0   3     8302.47     8345.05    115.80 o 
   6   0   3     1192.95     1230.12     46.34 o 
   7   0   3     1778.32     1604.80     55.82 o 
   8   0   3     3515.30     3373.70     86.25 o 
   9   0   3     1864.24     1787.58     87.42 o 
 -11   1   3      658.54      649.21     79.51 o 
 -10   1   3     1827.53     1630.04    100.75 o 
  -9   1   3     2351.59     2178.50    107.52 o 
  -8   1   3     1969.80     2159.98    100.75 o 
  -7   1   3      600.40      590.35     21.97 o 
  -6   1   3     9500.29     9545.87     83.69 o 
  -5   1   3     9334.90     9584.40     78.75 o 
  -4   1   3      602.08      585.53     14.90 o 
  -3   1   3      121.05      120.10      6.87 o 
  -2   1   3     8597.90     8456.05     72.70 o 
  -1   1   3     6959.86     7609.22     79.29 o 
   0   1   3       99.88      113.85     13.55 o 
   1   1   3     7857.09     8012.40    117.46 o 
   2   1   3     6532.58     6208.42    109.78 o 
   3   1   3      825.59      898.68     35.24 o 
   4   1   3     1604.88     1593.44     61.89 o 
   5   1   3     8054.84     7904.42    156.77 o 
   6   1   3     1502.30     1536.97     70.93 o 
   7   1   3        5.54        7.68     15.36 o 
   8   1   3     1807.78     1770.54     85.84 o 
   9   1   3     3186.43     3108.28    114.75 o 
 -11   2   3     1213.42     1366.65     98.49 o 
 -10   2   3     1007.75     1031.42     84.03 o 
  -9   2   3     1481.38     1538.78     93.52 o 
  -8   2   3     1918.95     2113.00    102.56 o 
  -7   2   3      265.14      260.02     24.15 o 
  -6   2   3     2142.14     2110.57     81.32 o 
  -5   2   3     7272.34     7505.37    116.11 o 
  -4   2   3     2838.08     2772.60     88.10 o 
  -3   2   3      443.44      434.62     35.69 o 
  -2   2   3     8905.25     9153.71     78.75 o 
  -1   2   3    16912.57    17808.29    143.55 o 
   0   2   3      386.02      376.96     18.47 o 
   1   2   3     4422.11     4371.47     84.94 o 
   2   2   3     8419.88     8312.38    135.99 o 
   3   2   3     3125.43     3391.09     88.10 o 
   4   2   3       51.18       59.18     18.97 o 
   5   2   3     6224.37     6122.13    140.96 o 
   6   2   3     1330.68     1334.12     69.12 o 
   8   2   3      666.84      679.94     62.35 o 
   9   2   3     2517.12     2410.72    103.91 o 
 -11   3   3      775.30     1022.84    104.36 o 
 -10   3   3      263.38      292.30     56.47 o 
  -9   3   3     1380.22     1366.20     92.16 o 
  -8   3   3     3101.71     3128.16    126.95 o 
  -7   3   3      516.06      522.62     33.08 o 
  -6   3   3      252.87      244.87     42.47 o 
  -5   3   3     6039.70     6165.95    152.25 o 
  -4   3   3     6060.88     6109.93    145.93 o 
  -3   3   3      170.72      131.02     26.20 o 
  -2   3   3    18095.49    18386.48    144.35 o 
  -1   3   3    13703.17    13784.45    123.10 o 
   0   3   3     3265.98     3142.61     95.33 o 
   2   3   3     4504.97     4565.73    100.30 o 
   5   3   3      626.36      699.36     48.34 o 
   6   3   3     3496.55     3326.94    108.43 o 
   7   3   3     1844.06     1788.16     83.13 o 
   8   3   3      324.05      279.20     42.92 o 
 -10   4   3        2.83       -4.97     28.46 o 
  -9   4   3      577.82      665.48     78.61 o 
  -8   4   3     4331.77     4442.40    157.67 o 
  -7   4   3      972.86     1051.30     79.51 o 
  -6   4   3        8.95        0.45     21.23 o 
  -5   4   3     1542.89     1307.01     75.45 o 
  -4   4   3     5441.98     5355.45    147.73 o 
  -3   4   3       18.76       19.43     17.17 o 
  -2   4   3     1839.12     1830.18     33.77 o 
  -1   4   3     2674.22     2427.54     44.69 o 
   0   4   3     2674.48     2638.73     52.52 o 
   1   4   3      986.19     1002.96     42.02 o 
   2   4   3     2118.34     2213.74     68.22 o 
   3   4   3     3403.91     3381.15     92.16 o 
   4   4   3       88.59       91.26     23.04 o 
   5   4   3      552.15      589.13     53.31 o 
   6   4   3     2479.20     2306.81     93.52 o 
   7   4   3     1493.97     1600.22     83.13 o 
   8   4   3        3.11       -2.26     21.23 o 
 -10   5   3      590.17      506.00     76.35 o 
  -9   5   3      117.72      124.24     44.27 o 
  -8   5   3     3141.12     3435.82    146.38 o 
  -7   5   3     1544.90     1681.54    100.30 o 
  -6   5   3      737.28      818.63     81.32 o 
  -5   5   3     1699.72     1622.81     91.71 o 
  -4   5   3     2207.23     2184.38    101.20 o 
  -3   5   3      690.87      712.01     57.83 o 
  -2   5   3       62.13       45.63     21.69 o 
  -1   5   3     4498.32     4261.41     67.71 o 
   0   5   3     2251.16     2218.76     59.41 o 
   1   5   3      491.12      509.16     33.43 o 
   2   5   3     1917.37     1886.20     67.32 o 
   3   5   3     6109.19     6029.52    135.08 o 
   4   5   3      910.82      925.25     55.57 o 
   5   5   3        2.30      -16.72     16.72 o 
   6   5   3     2719.35     2861.15    109.33 o 
   7   5   3     1372.43     1535.62     85.39 o 
 -10   6   3     1346.07     1361.23    109.33 o 
  -9   6   3       84.84       37.50     37.50 o 
  -8   6   3      736.51      594.55     78.61 o 
  -7   6   3     1865.99     1892.98    109.33 o 
  -6   6   3      947.88      978.57     92.62 o 
  -5   6   3      552.56      437.33     61.44 o 
  -4   6   3     2955.15     2815.52    121.53 o 
  -3   6   3     2463.53     2423.37    109.78 o 
  -2   6   3      225.20      204.66     39.76 o 
  -1   6   3     1297.76     1240.60     80.42 o 
   0   6   3     3323.07     3399.45     69.37 o 
   1   6   3     2835.60     2998.00     69.53 o 
   2   6   3      245.62      192.91     29.82 o 
   3   6   3     3095.20     3310.68    101.65 o 
   4   6   3     2102.12     2244.46     89.00 o 
   5   6   3      162.40      136.44     33.88 o 
   6   6   3     1552.10     1651.72     87.65 o 
  -9   7   3      248.12      215.95     60.09 o 
  -8   7   3      115.52       50.60     38.40 o 
  -7   7   3     1388.61     1288.94     97.59 o 
  -6   7   3      317.71      378.14     64.61 o 
  -5   7   3      103.12       96.68     36.59 o 
  -4   7   3      913.59      941.07     91.71 o 
  -3   7   3     1796.70     1770.54    103.01 o 
  -2   7   3      354.70      323.93     54.67 o 
  -1   7   3      153.03      191.56     41.56 o 
   0   7   3      766.08      755.84     76.80 o 
   1   7   3     1793.81     1812.88     77.48 o 
   2   7   3        0.27        6.06     13.78 o 
   3   7   3      762.19      754.93     53.76 o 
   4   7   3      734.82      807.79     60.09 o 
   5   7   3      273.76      249.38     44.73 o 
  -8   8   3        0.64       23.94     39.31 o 
  -7   8   3     1081.06     1031.42    108.43 o 
  -6   8   3     1111.24     1158.38     96.23 o 
  -5   8   3      163.26      182.07     51.05 o 
  -4   8   3      216.86      187.94     49.24 o 
  -3   8   3     2836.49     2868.38    136.89 o 
  -2   8   3      361.54      389.44     63.25 o 
  -1   8   3        1.05      -20.33     20.33 o 
   0   8   3      797.97      912.60     91.26 o 
   1   8   3     1232.03     1210.33     91.26 o 
   2   8   3       64.42       10.84     28.01 o 
   3   8   3      231.00      195.62     29.84 o 
  -6   9   3     1030.06      884.59    102.10 o 
  -5   9   3      853.91      716.98     94.42 o 
  -4   9   3        2.39       24.85     36.14 o 
  -3   9   3     1420.58     1454.75    105.72 o 
  -2   9   3     1103.35     1199.04     97.13 o 
  -1   9   3       77.73       18.97     33.88 o 
   0   9   3      757.19      763.06     89.91 o 
   1   9   3      818.89      698.91     83.58 o 
   2   9   3      261.16      295.47     61.44 o 
   1 -12   4       93.10       73.64     41.11 o 
  -3 -11   4      654.81      618.93     49.82 o 
  -2 -11   4        4.01        2.87     20.56 o 
  -1 -11   4      703.76      751.08     51.65 o 
   0 -11   4     1775.82     1847.21     93.29 o 
   1 -11   4      479.83      494.25     68.67 o 
   2 -11   4      556.13      517.74     72.29 o 
   3 -11   4     1517.71     1647.21    104.81 o 
   4 -11   4     1337.86     1324.18     97.13 o 
   5 -11   4       19.06      -14.01     31.62 o 
  -5 -10   4       52.65       16.72     24.85 o 
  -4 -10   4     1254.87     1216.66     75.45 o 
  -3 -10   4      858.55      937.94     53.15 o 
  -2 -10   4      202.77      175.44     26.91 o 
  -1 -10   4      612.81      591.77     43.64 o 
   0 -10   4     1366.28     1462.56     56.22 o 
   1 -10   4      469.47      451.71     65.06 o 
   2 -10   4        2.93       -5.06     15.81 o 
   3 -10   4     1056.86      932.93     75.45 o 
   4 -10   4     1448.98     1597.96     98.49 o 
   5 -10   4      489.29      501.03     71.83 o 
   6 -10   4       24.83       27.11     34.79 o 
  -6  -9   4     1659.65     1866.77     91.26 o 
  -5  -9   4        1.62       -8.13     20.78 o 
  -4  -9   4      791.23      754.03     56.47 o 
  -3  -9   4     2520.12     2587.82     97.13 o 
  -2  -9   4      682.51      643.77     60.77 o 
  -1  -9   4      314.02      305.85     38.40 o 
   0  -9   4      395.96      414.65     38.63 o 
   1  -9   4     1166.98     1221.08     48.41 o 
   2  -9   4      619.43      544.09     38.70 o 
   3  -9   4      601.89      608.54     73.64 o 
   4  -9   4     2002.95     1972.49    102.10 o 
   5  -9   4     1260.47     1120.43     81.32 o 
   6  -9   4       51.64        0.45     26.66 o 
   7  -9   4     1781.39     2069.17    117.01 o 
  -7  -8   4      676.00      695.75     65.06 o 
  -6  -8   4     2112.84     2003.21     89.00 o 
  -5  -8   4      761.68      789.72     55.57 o 
  -4  -8   4        3.03        3.61     16.72 o 
  -3  -8   4     2046.92     1964.36     79.06 o 
  -2  -8   4     4370.46     4392.25    116.11 o 
  -1  -8   4       55.79       42.99     14.47 o 
   0  -8   4      651.44      648.70     34.29 o 
   1  -8   4     4393.10     4201.12    188.85 o 
   2  -8   4      414.75      395.91     31.68 o 
   3  -8   4        9.01        9.15     12.10 o 
   4  -8   4     2801.11     2797.45     73.87 o 
   5  -8   4     1873.12     1897.07    120.85 o 
   6  -8   4       48.49       30.72     30.72 o 
   7  -8   4     1283.34     1398.27     92.62 o 
   8  -8   4     2921.79     3306.61    144.12 o 
  -8  -7   4      458.59      455.85     53.76 o 
  -7  -7   4      333.67      375.88     47.44 o 
  -6  -7   4     2539.17     2417.50     93.07 o 
  -5  -7   4     1972.13     1832.89     77.26 o 
  -4  -7   4       12.68       -5.87     14.46 o 
  -3  -7   4     1778.42     1817.08     72.74 o 
  -2  -7   4     2926.02     2819.59     86.74 o 
  -1  -7   4     1098.15     1045.79     44.50 o 
   0  -7   4     1619.11     1612.09     52.41 o 
   1  -7   4     8922.72     8649.47    115.84 o 
   2  -7   4     2462.08     2466.06     83.58 o 
   3  -7   4      386.68      343.13     28.44 o 
   4  -7   4     4049.12     4177.68     84.06 o 
   5  -7   4     2913.83     3050.68    132.60 o 
   6  -7   4       68.65       39.40     18.23 o 
   7  -7   4      200.43      164.90     42.02 o 
   8  -7   4     2723.73     2931.18    130.11 o 
  -9  -6   4     1467.40     1441.19     78.61 o 
  -8  -6   4      594.59      536.27     53.76 o 
  -7  -6   4       19.53        0.00     14.46 o 
  -6  -6   4     1205.28     1132.17     61.44 o 
  -5  -6   4     3092.57     3024.24     93.07 o 
  -4  -6   4     1049.42     1033.23     52.41 o 
  -3  -6   4      618.71      641.53     41.56 o 
  -2  -6   4     3439.12     3185.53     86.74 o 
  -1  -6   4     5735.02     5667.75     87.09 o 
   0  -6   4       59.44       58.79     11.95 o 
   1  -6   4     6198.43     6188.41     88.88 o 
   2  -6   4     3553.03     3424.57     66.17 o 
   3  -6   4     1207.31     1109.66     39.66 o 
   4  -6   4      381.54      412.87     31.00 o 
   5  -6   4     2592.62     2617.34     70.25 o 
   6  -6   4      950.29      929.90     80.42 o 
   7  -6   4       15.92       11.26     22.59 o 
   8  -6   4      896.03      968.17     75.00 o 
   9  -6   4      993.50      849.81     84.94 o 
 -10  -5   4       46.26       36.59     26.20 o 
  -9  -5   4     2360.00     2557.10    100.30 o 
  -8  -5   4     1528.00     1413.18     70.48 o 
  -7  -5   4       99.58       87.19     22.59 o 
  -6  -5   4      542.89      471.66     42.92 o 
  -5  -5   4     5134.61     4952.46    114.30 o 
  -4  -5   4     3178.12     3203.15     85.84 o 
  -3  -5   4      496.25      589.58     37.50 o 
  -2  -5   4     2913.26     3101.95     79.51 o 
  -1  -5   4    11561.24    11281.06    166.71 o 
   0  -5   4     2786.93     2990.99     54.15 o 
   1  -5   4     2881.24     2944.68    120.17 o 
   2  -5   4     2467.94     2254.42     49.82 o 
   3  -5   4     2478.37     2495.84     94.87 o 
   4  -5   4     1206.12     1140.19     40.54 o 
   5  -5   4      351.51      363.48     29.77 o 
   6  -5   4     4104.35     4230.71     87.36 o 
   7  -5   4     1518.71     1575.60     56.14 o 
   8  -5   4      153.34      158.11     25.36 o 
   9  -5   4     1062.14     1029.09     52.74 o 
 -10  -4   4        0.43        2.26     21.23 o 
  -9  -4   4     2534.98     2536.32     94.87 o 
  -8  -4   4     5116.26     5088.00    128.76 o 
  -7  -4   4     1185.76     1216.66     58.73 o 
  -6  -4   4     1422.03     1292.56     55.57 o 
  -5  -4   4     7079.43     6976.91    131.47 o 
  -4  -4   4     6115.30     6165.95    116.11 o 
  -3  -4   4       81.93       65.96     14.91 o 
  -2  -4   4     8010.04     8247.32    131.47 o 
  -1  -4   4    12067.63    11371.41    159.48 o 
   0  -4   4     3337.92     3384.49     73.19 o 
   1  -4   4       70.18       95.87     11.70 o 
   2  -4   4    16116.82    16293.98    150.46 o 
   3  -4   4     7717.09     7627.38     97.43 o 
   4  -4   4        7.88       16.77      9.89 o 
   5  -4   4     3485.92     3419.01     71.37 o 
   6  -4   4    14832.63    14658.57    184.10 o 
   7  -4   4     1862.20     1806.16     59.11 o 
   8  -4   4      213.02      206.52     27.89 o 
   9  -4   4     1024.58     1041.74     51.85 o 
 -10  -3   4      591.25      518.06     98.71 o 
  -9  -3   4      785.87      809.18     89.45 o 
  -8  -3   4     5077.76     4891.60     93.86 o 
  -7  -3   4     1806.29     1731.99     78.84 o 
  -6  -3   4        9.48       -1.66      8.77 o 
  -5  -3   4     7923.00     7833.07     80.24 o 
  -4  -3   4     3138.29     3110.28     44.87 o 
  -3  -3   4       25.61       67.77     15.36 o 
  -2  -3   4     4276.32     4353.01     60.66 o 
  -1  -3   4    10430.60    10139.85    140.05 o 
   0  -3   4     5838.88     5987.01     76.80 o 
   1  -3   4     3107.01     3032.45     44.72 o 
   2  -3   4    13178.16    13619.68    316.48 o 
   3  -3   4     8866.73     8721.68    132.15 o 
   4  -3   4     6480.82     6650.38     93.76 o 
   5  -3   4     1708.08     1776.04     51.11 o 
   6  -3   4    10165.27    10264.46    138.26 o 
   7  -3   4     2189.30     2083.90     62.49 o 
   8  -3   4        9.59       16.26     21.23 o 
   9  -3   4     1995.69     1988.86     70.24 o 
 -11  -2   4     1042.20     1058.53     87.19 o 
 -10  -2   4     1451.02     1528.19     57.15 o 
  -9  -2   4       52.99       42.25     15.28 o 
  -8  -2   4      316.41      296.69     26.73 o 
  -7  -2   4     3539.39     3417.88     69.00 o 
  -6  -2   4      573.95      551.44     21.75 o 
  -5  -2   4     1385.83     1336.30     29.46 o 
  -4  -2   4     4652.68     4669.10     53.37 o 
  -3  -2   4     1976.40     2013.23     31.66 o 
  -2  -2   4     3710.36     3923.91     41.74 o 
  -1  -2   4     3273.29     3179.66     64.61 o 
   0  -2   4     3534.74     3613.69     51.43 o 
   1  -2   4     2799.90     2803.18     45.38 o 
   2  -2   4     2278.68     2335.32     43.01 o 
   3  -2   4     1237.15     1192.45     34.07 o 
   4  -2   4    11631.67    11834.04    186.59 o 
   5  -2   4       13.76        6.95     10.21 o 
   6  -2   4     1411.84     1367.22     48.06 o 
   7  -2   4     1817.01     1917.81     60.17 o 
   8  -2   4      629.13      619.51     45.03 o 
   9  -2   4     1202.71     1270.22     83.35 o 
 -11  -1   4      761.76      790.17     86.74 o 
 -10  -1   4     1743.04     1753.38    102.56 o 
  -9  -1   4      653.09      585.43     34.52 o 
  -8  -1   4      346.47      390.36     46.76 o 
  -7  -1   4     8836.38     8711.69     96.57 o 
  -6  -1   4     1256.51     1243.62     48.95 o 
  -5  -1   4       70.22       66.04      8.64 o 
  -4  -1   4    12399.74    12684.21     97.45 o 
  -3  -1   4    11597.78    11973.99    124.72 o 
  -2  -1   4       17.18       18.63      4.84 o 
   0  -1   4     7402.09     7202.13     75.87 o 
   1  -1   4     3966.82     3945.67     90.13 o 
   2  -1   4     2420.15     2495.27     34.28 o 
   3  -1   4     5260.13     5307.46     55.58 o 
   4  -1   4     9725.06     9670.16    117.88 o 
   5  -1   4       69.57       74.59     21.01 o 
   6  -1   4      234.28      217.48     24.63 o 
   7  -1   4     4389.06     4390.44     94.21 o 
   8  -1   4     1312.90     1327.25     55.55 o 
   9  -1   4      185.42      172.55     28.75 o 
 -11   0   4     2151.37     2249.89    124.24 o 
 -10   0   4     1424.50     1436.22     93.52 o 
  -9   0   4     1901.91     1770.09     97.13 o 
  -8   0   4      438.39      369.11     49.70 o 
  -7   0   4     5373.39     5511.31     65.88 o 
  -6   0   4     3270.96     3266.71     67.65 o 
  -5   0   4     1927.02     1906.67     31.97 o 
  -4   0   4     4566.61     4413.48     75.29 o 
  -3   0   4    18231.10    18627.02    121.58 o 
  -2   0   4     3471.65     3614.98     39.14 o 
  -1   0   4      167.55      162.29      9.64 o 
   0   0   4    11150.44    10716.12     99.18 o 
   1   0   4     2414.27     2309.18     40.94 o 
   2   0   4       15.45       21.13     12.42 o 
   3   0   4     5058.30     5220.14     65.96 o 
   4   0   4    10506.09    10447.51    179.36 o 
   5   0   4      275.23      318.78     27.63 o 
   6   0   4       38.69       28.03     18.75 o 
   7   0   4     4453.93     4222.45     93.51 o 
   8   0   4     3085.65     2903.62    112.04 o 
   9   0   4        8.39       -7.23     21.69 o 
 -11   1   4      883.46     1018.77    101.20 o 
 -10   1   4     2592.55     2463.13    120.63 o 
  -9   1   4     1961.69     1983.33    103.01 o 
  -8   1   4       42.80       20.78     22.14 o 
  -7   1   4     2401.01     2409.41     81.77 o 
  -6   1   4     2101.21     2125.17     35.21 o 
  -5   1   4     2352.03     2292.51     33.50 o 
  -4   1   4     1146.51     1040.39     20.10 o 
  -3   1   4     3306.49     3237.50     44.19 o 
  -2   1   4    21456.20    21968.53    164.08 o 
  -1   1   4      371.61      400.56     14.15 o 
   0   1   4     9930.37     9765.59     95.03 o 
   1   1   4     6383.19     6339.42     75.29 o 
   2   1   4     1137.33     1131.41     30.82 o 
   3   1   4      712.72      737.02     25.29 o 
   4   1   4     4110.74     4290.60    111.14 o 
   5   1   4      417.70      397.12     42.92 o 
   6   1   4     1297.58     1148.89     64.15 o 
   7   1   4     3083.11     3148.49    113.85 o 
   8   1   4     2220.72     2300.94    103.01 o 
 -11   2   4       70.27       43.82     33.43 o 
 -10   2   4     1438.37     1345.87     93.52 o 
  -9   2   4     1871.01     1791.33    100.75 o 
  -8   2   4       50.48       12.20     23.94 o 
  -7   2   4     1012.19      968.43     41.53 o 
  -6   2   4     3679.10     3686.03     73.38 o 
  -5   2   4     5747.46     5565.05     88.32 o 
  -4   2   4     2615.15     2570.20     87.65 o 
  -3   2   4     1117.05     1075.70     55.57 o 
  -2   2   4    16239.62    17169.53    371.14 o 
  -1   2   4     1836.34     1899.33     38.03 o 
   0   2   4     3410.39     3409.82     62.12 o 
   1   2   4     7276.96     7678.53    128.31 o 
   2   2   4     7492.61     7557.90    135.99 o 
   3   2   4      269.14      270.17     32.08 o 
   4   2   4     2381.67     2357.41     83.13 o 
   5   2   4     1810.42     1860.45     79.51 o 
   6   2   4      151.55      154.96     33.43 o 
   8   2   4     1094.79     1229.31     74.09 o 
 -11   3   4       79.24       82.22     42.47 o 
 -10   3   4     1049.93     1115.46     88.55 o 
  -9   3   4     2192.18     2057.43    110.24 o 
  -8   3   4       42.10       53.85     17.44 o 
  -7   3   4        7.94       18.52     14.07 o 
  -6   3   4     4723.35     4483.06    138.70 o 
  -5   3   4     3984.54     3861.40    122.89 o 
  -4   3   4      396.38      378.14     45.63 o 
  -3   3   4      175.74      162.19     30.27 o 
  -2   3   4    11767.04    11415.66    130.57 o 
  -1   3   4     1934.07     1879.97     55.57 o 
   0   3   4        2.64        4.18      6.97 o 
   1   3   4     3648.01     3783.24     88.10 o 
   2   3   4     7619.90     7813.16    144.57 o 
   3   3   4       19.96       20.78     15.36 o 
   4   3   4      121.87      118.37     27.11 o 
   6   3   4      708.96      717.89     61.89 o 
   7   3   4      181.73      151.80     32.98 o 
 -10   4   4      360.11      270.17     60.54 o 
  -9   4   4     2442.93     2483.46    127.40 o 
  -8   4   4     2626.40     2517.11    154.96 o 
  -7   4   4       74.80       45.18     29.82 o 
  -6   4   4     5074.36     4692.23    150.44 o 
  -5   4   4     4539.06     4620.85    145.02 o 
  -4   4   4     2043.84     1975.65     93.07 o 
  -3   4   4      878.43     1021.94     66.41 o 
  -2   4   4     4528.47     4337.13    128.31 o 
  -1   4   4      706.22      661.02     40.66 o 
   0   4   4     1711.23     1758.75     44.60 o 
   1   4   4     4689.74     4860.30    102.56 o 
   2   4   4     5422.56     5411.47    117.92 o 
   3   4   4     1215.87     1231.11     59.64 o 
   4   4   4      184.36      185.68     32.08 o 
   5   4   4     4499.25     4427.94    126.05 o 
   6   4   4     2640.02     2702.12    104.36 o 
   7   4   4       52.87       59.64     26.20 o 
 -10   5   4        5.12        2.71     33.43 o 
  -9   5   4     1103.29     1350.84    101.20 o 
  -8   5   4     3644.67     3589.43    154.96 o 
  -7   5   4      516.60      676.77     76.80 o 
  -6   5   4     2220.11     2176.25    110.69 o 
  -5   5   4     3543.87     3478.29    135.99 o 
  -4   5   4     2088.48     1973.39     98.04 o 
  -3   5   4     1087.80      926.61     69.57 o 
  -2   5   4     2876.45     2917.17    113.40 o 
  -1   5   4     2080.76     2067.37     95.78 o 
   0   5   4     1651.74     1668.41     50.60 o 
   1   5   4      951.43      947.58     38.78 o 
   2   5   4     2685.88     2760.85     85.84 o 
   3   5   4     2526.51     2549.42     88.55 o 
   4   5   4      135.88      106.17     28.01 o 
   5   5   4     3170.36     3436.72    117.46 o 
   6   5   4     2495.19     2603.63    108.88 o 
  -9   6   4       26.98      -19.43     35.24 o 
  -8   6   4     1242.08     1175.99     96.68 o 
  -7   6   4      258.71      216.86     51.50 o 
  -6   6   4        0.76        9.04     27.11 o 
  -5   6   4      850.69      862.46     87.65 o 
  -4   6   4     1241.68     1255.06     85.39 o 
  -3   6   4        4.74       16.72     23.04 o 
  -2   6   4      358.24      301.34     51.05 o 
  -1   6   4     2063.47     2044.78    104.36 o 
   0   6   4     1346.95     1335.47     85.39 o 
   1   6   4       46.53       37.94     14.16 o 
   2   6   4      477.73      478.44     44.73 o 
   3   6   4      885.71     1091.06     61.44 o 
   4   6   4      166.86      142.76     32.53 o 
   5   6   4      655.77      524.97     57.38 o 
  -8   7   4     1103.67      966.82    105.72 o 
  -7   7   4      488.58      495.16     77.71 o 
  -6   7   4      262.42      237.19     56.02 o 
  -5   7   4       65.33       60.09     35.24 o 
  -4   7   4     2621.79     2450.93    127.85 o 
  -3   7   4      524.69      527.68     71.38 o 
  -2   7   4        1.73      -21.69     21.69 o 
  -1   7   4     1871.50     1959.39    107.52 o 
   0   7   4     1481.50     1415.44     90.36 o 
   1   7   4       12.74       43.37     31.62 o 
   2   7   4      312.92      304.55     32.84 o 
   3   7   4      930.77      974.05     63.70 o 
   4   7   4      427.69      440.94     53.76 o 
  -7   8   4     1078.09     1043.62    112.49 o 
  -6   8   4      795.59      831.73     99.39 o 
  -5   8   4       19.20      -21.69     25.75 o 
  -4   8   4     1961.44     1688.77    114.30 o 
  -3   8   4      899.77      651.92     82.68 o 
  -2   8   4      265.46      216.40     51.50 o 
  -1   8   4     1433.97     1456.55    102.10 o 
   0   8   4      916.54      889.11     92.62 o 
   1   8   4      530.73      490.64     70.03 o 
   2   8   4      239.67      118.82     43.82 o 
  -5   9   4        0.02      -19.88     32.98 o 
  -4   9   4      351.76      405.70     73.64 o 
  -3   9   4     1301.03     1492.70    112.95 o 
  -2   9   4      123.78      120.17     47.44 o 
  -1   9   4      432.12      467.15     74.09 o 
   0   9   4      448.31      480.25     75.45 o 
   0 -12   5      109.61       88.03     25.72 o 
   1 -12   5       17.74       32.08     32.98 o 
  -3 -11   5      191.38      189.21     30.88 o 
  -2 -11   5      768.20      796.07     53.17 o 
  -1 -11   5      533.72      684.82     48.38 o 
   0 -11   5     1108.40     1200.94     54.97 o 
   1 -11   5        8.85      -11.71     17.62 o 
   2 -11   5     1345.56     1421.90     59.79 o 
   3 -11   5     1108.41     1221.63     89.91 o 
   4 -11   5      709.11      651.92     79.06 o 
  -5 -10   5      248.23      281.01     46.08 o 
  -4 -10   5     2566.92     2710.71    108.88 o 
  -3 -10   5      682.93      752.95     51.59 o 
  -2 -10   5      375.00      341.01     47.21 o 
  -1 -10   5     1026.13     1003.47     47.70 o 
   0 -10   5     3190.33     3212.60     82.37 o 
   1 -10   5       77.34       81.59     20.62 o 
   2 -10   5     1017.56     1039.71     48.95 o 
   3 -10   5     1512.46     1601.32     99.39 o 
   4 -10   5     1206.49     1265.45     89.91 o 
   5 -10   5      256.09      183.42     47.44 o 
   6 -10   5      766.62      806.44     88.55 o 
  -7  -9   5     1086.51     1246.92     81.32 o 
  -6  -9   5       96.79       53.76     28.46 o 
  -5  -9   5      343.26      340.19     46.99 o 
  -4  -9   5     3434.32     3771.04    123.34 o 
  -3  -9   5      718.97      754.03     63.70 o 
  -2  -9   5        2.16        4.65     13.55 o 
  -1  -9   5      910.08      856.41     62.80 o 
   0  -9   5     2762.55     2679.87     70.44 o 
   1  -9   5       29.13       24.92     14.55 o 
   2  -9   5        7.08        1.79     13.87 o 
   3  -9   5     4178.79     4230.40     91.20 o 
   4  -9   5     1309.18     1494.59     57.15 o 
   5  -9   5       18.22      -11.29     24.40 o 
   6  -9   5      561.78      680.84     77.26 o 
  -8  -8   5      759.23      639.73     64.61 o 
  -7  -8   5      961.17     1097.84     70.48 o 
  -6  -8   5      683.35      644.70     61.44 o 
  -5  -8   5       89.69       39.76     22.14 o 
  -4  -8   5      969.98      909.89     58.73 o 
  -3  -8   5     2277.29     2264.34     87.19 o 
  -2  -8   5      181.74      196.25     43.37 o 
  -1  -8   5     1413.55     1444.89     49.91 o 
   0  -8   5     3724.09     3743.79     78.35 o 
   1  -8   5      938.11      909.09     39.56 o 
   2  -8   5      212.11      199.47     24.04 o 
   3  -8   5     4863.93     4954.89     94.36 o 
   4  -8   5     1776.11     1862.89     70.25 o 
   5  -8   5      601.17      696.62     46.29 o 
   6  -8   5      432.15      475.21     40.91 o 
   7  -8   5     3095.99     3110.99    131.02 o 
  -8  -7   5      324.31      388.53     49.70 o 
  -7  -7   5      567.78      596.36     56.47 o 
  -6  -7   5     2356.55     2393.10     91.71 o 
  -5  -7   5       33.21       83.58     24.85 o 
  -4  -7   5      419.76      481.15     47.44 o 
  -3  -7   5      956.57      985.34     54.21 o 
  -2  -7   5     3871.91     3701.92    102.56 o 
  -1  -7   5      453.32      433.65     30.42 o 
   0  -7   5     5700.14     5690.31    168.29 o 
   1  -7   5     4654.43     4646.59     81.71 o 
   2  -7   5     1369.37     1380.09     70.93 o 
   3  -7   5     2407.42     2464.32     63.06 o 
   4  -7   5     2332.57     2270.93     62.42 o 
   5  -7   5      635.86      667.18     43.73 o 
   6  -7   5       16.91       10.23     14.85 o 
   7  -7   5     1923.74     2139.21     71.30 o 
   8  -7   5     1228.02      989.86     78.61 o 
  -9  -6   5      678.80      646.50     62.35 o 
  -8  -6   5        5.81       10.84     16.26 o 
  -7  -6   5      306.99      257.52     36.59 o 
  -6  -6   5     5719.83     5537.07    134.18 o 
  -5  -6   5      717.20      775.26     49.70 o 
  -4  -6   5        6.24       14.91     14.01 o 
  -3  -6   5     2429.75     2392.20     78.61 o 
  -2  -6   5     5145.88     4891.47    113.40 o 
  -1  -6   5       90.58       57.86     12.09 o 
   0  -6   5      937.78      926.89     44.95 o 
   1  -6   5     4230.79     4142.33     71.88 o 
   2  -6   5     2476.66     2498.98     56.86 o 
   3  -6   5      111.88      127.14     18.52 o 
   4  -6   5     1095.79     1210.27     45.10 o 
   5  -6   5     4429.76     4473.56     88.93 o 
   6  -6   5      107.28       92.05     20.46 o 
   7  -6   5     1095.36     1079.68     50.79 o 
   8  -6   5     1397.78     1357.22     59.21 o 
 -10  -5   5     1423.57     1457.00     80.87 o 
  -9  -5   5     1802.72     1822.05     84.03 o 
  -8  -5   5       96.18       39.31     20.78 o 
  -7  -5   5      336.56      403.44     43.37 o 
  -6  -5   5     9121.71     8723.96    164.45 o 
  -5  -5   5     2056.61     2052.00     73.64 o 
  -4  -5   5      343.64      371.37     36.14 o 
  -3  -5   5     5708.48     5695.19    118.37 o 
  -2  -5   5     6877.82     6845.44    129.21 o 
  -1  -5   5     2219.29     2254.97     47.57 o 
   0  -5   5      754.58      752.30     27.01 o 
   1  -5   5     6884.85     6899.49     88.81 o 
   2  -5   5     1774.46     1668.71     92.84 o 
   3  -5   5      235.61      236.54     22.01 o 
   4  -5   5     1639.73     1655.33     66.86 o 
   5  -5   5     8027.29     8218.02    120.60 o 
   6  -5   5      220.17      272.99     32.08 o 
   7  -5   5      237.21      197.24     32.75 o 
   8  -5   5     3059.47     3078.02    111.82 o 
   9  -5   5     2221.00     2094.02    103.01 o 
 -10  -4   5      957.95      999.04     66.41 o 
  -9  -4   5     1590.59     1524.94     57.07 o 
  -8  -4   5     2963.49     2948.64     74.47 o 
  -7  -4   5        5.84       -8.20     10.16 o 
  -6  -4   5     5650.20     5477.43    119.27 o 
  -5  -4   5     3741.37     3713.67     93.52 o 
  -4  -4   5     3083.33     3319.43     94.87 o 
  -3  -4   5     9421.76     9926.41    112.36 o 
  -2  -4   5     7145.75     7069.19    141.86 o 
  -1  -4   5     3888.01     3792.28     62.55 o 
   0  -4   5      299.65      368.78     29.82 o 
   1  -4   5     5620.71     5449.29     69.77 o 
   2  -4   5     3679.53     3764.02     61.06 o 
   3  -4   5     2298.57     2261.51     50.68 o 
   4  -4   5     1538.14     1540.62     45.42 o 
   5  -4   5     6675.60     6953.71    107.47 o 
   6  -4   5     3405.23     3298.19     76.19 o 
   7  -4   5       55.93       54.50     16.60 o 
   8  -4   5     1812.40     1953.30    156.77 o 
   9  -4   5     2193.50     2137.11     74.36 o 
 -10  -3   5       40.07       67.00     19.16 o 
  -9  -3   5     1345.43     1369.41     51.86 o 
  -8  -3   5     5112.78     5111.87     94.33 o 
  -7  -3   5      198.35      210.31     18.10 o 
  -6  -3   5     1009.68      978.48     29.58 o 
  -5  -3   5     3826.88     3968.04     55.96 o 
  -4  -3   5     3260.52     3180.37     49.99 o 
  -3  -3   5     4661.12     4966.84     70.49 o 
  -2  -3   5     4460.54     4308.85     63.60 o 
  -1  -3   5     8255.37     8188.03     92.75 o 
   0  -3   5     2780.26     2742.90     52.86 o 
   1  -3   5     1212.88     1110.73     32.37 o 
   2  -3   5     6139.90     6321.87     93.48 o 
   3  -3   5     5368.21     5348.38     77.56 o 
   4  -3   5       98.41      101.21     15.82 o 
   5  -3   5     3765.80     3993.21    110.69 o 
   6  -3   5     4335.54     4338.29     89.23 o 
   7  -3   5      767.85      789.63     44.50 o 
   8  -3   5      935.78      985.36     49.44 o 
   9  -3   5     1240.33     1265.01     79.97 o 
 -11  -2   5      417.24      387.63     64.61 o 
 -10  -2   5        7.40       -8.13     22.14 o 
  -9  -2   5     2456.92     2307.13     77.93 o 
  -8  -2   5     3633.36     3572.94     74.91 o 
  -7  -2   5       11.29       13.40      8.59 o 
  -6  -2   5        7.77        6.19      7.23 o 
  -5  -2   5     8158.07     8387.35     82.61 o 
  -4  -2   5     3943.18     3692.24     65.23 o 
  -3  -2   5       91.20      105.94      9.95 o 
  -2  -2   5     2355.45     2428.99     44.56 o 
  -1  -2   5    16051.10    16051.59    140.75 o 
   0  -2   5     6269.57     6326.82    118.14 o 
   1  -2   5     4577.77     4695.47     77.26 o 
   2  -2   5     7248.76     7200.85     67.66 o 
   3  -2   5    10670.45    10719.53     91.75 o 
   4  -2   5        2.93        3.56      8.93 o 
   5  -2   5     4239.06     4133.50     80.79 o 
   6  -2   5     2710.23     2643.01    144.57 o 
   7  -2   5     2264.21     2214.60     67.77 o 
   8  -2   5      456.95      476.55     41.12 o 
   9  -2   5      969.35      895.20     58.29 o 
 -11  -1   5     1028.77      975.40     96.23 o 
 -10  -1   5      484.12      423.77     62.80 o 
  -9  -1   5     1672.78     1721.75     95.33 o 
  -8  -1   5     3169.36     3108.69    136.44 o 
  -7  -1   5     1147.86     1099.60     32.70 o 
  -6  -1   5        3.46       -3.81      6.10 o 
  -5  -1   5     3913.96     3849.89     50.76 o 
  -4  -1   5     5663.52     5642.47     59.45 o 
  -3  -1   5     5162.10     5203.34     63.01 o 
  -2  -1   5      177.53      168.77     10.58 o 
  -1  -1   5    10471.64    10079.60    238.54 o 
   0  -1   5     2616.69     2460.36     67.32 o 
   1  -1   5      956.97     1045.32     29.84 o 
   2  -1   5    10520.93    10576.34    141.18 o 
   3  -1   5     8837.46     8869.68    133.05 o 
   4  -1   5       72.47       86.20     14.53 o 
   5  -1   5      330.32      305.24     28.01 o 
   6  -1   5     4576.48     4477.60    147.96 o 
   7  -1   5     3372.82     3328.44     84.31 o 
   8  -1   5        8.58        4.64     14.47 o 
   9  -1   5      488.20      465.79     59.64 o 
 -11   0   5     1003.04      995.73     99.39 o 
 -10   0   5     2062.23     2123.84    112.49 o 
  -9   0   5       12.58       37.95     25.75 o 
  -8   0   5     1942.89     2070.53     98.04 o 
  -7   0   5     2859.38     2871.81     66.00 o 
  -6   0   5     1098.12     1135.25     28.02 o 
  -5   0   5     1223.81     1201.69     26.62 o 
  -4   0   5     7612.34     7573.69     69.67 o 
  -3   0   5     4939.72     5113.71     53.21 o 
  -2   0   5       69.37       63.29      7.64 o 
  -1   0   5     5170.93     5015.41     62.26 o 
   0   0   5     1835.33     1756.61     33.88 o 
   1   0   5      719.46      666.87     25.18 o 
   2   0   5     3560.48     3499.04    153.38 o 
   3   0   5     8416.41     8384.24     96.39 o 
   4   0   5     1880.12     1898.85     75.00 o 
   5   0   5      314.59      341.55     40.66 o 
   6   0   5     2690.81     2444.15     96.68 o 
   7   0   5     3144.36     3184.63    115.66 o 
   8   0   5      393.69      331.16     49.70 o 
 -11   1   5     2119.78     2030.77    117.92 o 
 -10   1   5     2799.63     2820.94    131.47 o 
  -9   1   5      176.27      243.06     47.44 o 
  -8   1   5      817.00      821.02     40.35 o 
  -7   1   5     2501.35     2539.60     87.87 o 
  -6   1   5     1602.66     1539.31    126.95 o 
  -5   1   5     1566.68     1546.66     46.18 o 
  -4   1   5      897.84      978.51     42.18 o 
  -3   1   5    17470.22    17313.47    120.74 o 
  -2   1   5        3.58       10.71      7.70 o 
  -1   1   5     4725.69     4766.02     54.29 o 
   0   1   5     8954.06     9142.00     83.22 o 
   1   1   5     4749.67     4670.84    135.76 o 
   2   1   5      292.86      268.01     20.19 o 
   3   1   5     4135.46     4057.88     65.67 o 
   4   1   5     2797.67     2805.13     93.52 o 
   5   1   5      968.01      885.95     56.02 o 
   6   1   5     1248.55     1191.36     69.57 o 
   7   1   5     1900.88     1830.18     90.81 o 
   8   1   5     1161.86     1107.32     76.80 o 
 -11   2   5     1254.10     1149.79    108.88 o 
 -10   2   5     1500.38     1457.91     99.39 o 
  -9   2   5      682.27      675.87     76.35 o 
  -8   2   5       81.06       93.88     20.22 o 
  -7   2   5     4323.01     4369.71     87.81 o 
  -6   2   5     2882.86     2965.39     69.97 o 
  -5   2   5      246.51      253.60     24.64 o 
  -4   2   5     1668.97     1580.90     47.21 o 
  -3   2   5     3499.85     3408.08     46.36 o 
  -2   2   5      418.40      441.77     37.50 o 
  -1   2   5       50.35       49.60      9.99 o 
   0   2   5     2611.82     2592.09     64.15 o 
   1   2   5     4583.57     4600.97    101.20 o 
   2   2   5      938.15      964.42     33.97 o 
   3   2   5      219.20      218.92     22.82 o 
   4   2   5     4725.21     4544.50    123.34 o 
   5   2   5      254.85      262.03     39.76 o 
   6   2   5      375.05      345.16     46.53 o 
   7   2   5     1213.12     1150.69     73.64 o 
 -10   3   5     1301.85     1318.76     98.94 o 
  -9   3   5     1162.13     1275.84     92.16 o 
  -8   3   5        0.87       -9.85     13.19 o 
  -7   3   5     3438.47     3484.20     86.29 o 
  -6   3   5     6378.12     6303.66    108.41 o 
  -5   3   5     1063.11      990.31     67.77 o 
  -4   3   5      955.39      974.95     63.70 o 
  -3   3   5     3299.17     3295.32    109.78 o 
  -2   3   5     1798.43     1794.98     38.76 o 
  -1   3   5       10.29        7.43     15.13 o 
   0   3   5     2298.54     2344.43     53.51 o 
   1   3   5     3624.56     3595.75     91.26 o 
   2   3   5     1298.65     1244.21     57.83 o 
   3   3   5       31.61       56.47     21.69 o 
   4   3   5     4947.23     5028.36    134.18 o 
   5   3   5     1706.04     1621.00     80.42 o 
   7   3   5      771.46      914.41     66.86 o 
 -10   4   5      736.76      734.15     89.91 o 
  -9   4   5     2011.52     1966.17    115.66 o 
  -8   4   5      123.09      135.32     24.53 o 
  -7   4   5     1092.93     1058.91     49.61 o 
  -6   4   5     5173.12     5128.20    162.64 o 
  -5   4   5     2740.35     2659.20    113.40 o 
  -4   4   5       14.02       -4.07     17.17 o 
  -3   4   5     4584.29     4672.35    142.76 o 
  -2   4   5     4480.90     4517.39    136.44 o 
  -1   4   5     1732.45     1752.59     86.52 o 
   0   4   5     3259.73     3386.20     67.35 o 
   1   4   5     6047.66     6370.18    101.03 o 
   2   4   5     2822.58     2954.22     89.00 o 
   3   4   5      188.91      154.06     28.46 o 
   4   4   5     2236.59     2258.02     89.45 o 
   5   4   5     1643.78     1704.58     82.68 o 
   6   4   5      574.40      655.54     64.15 o 
 -10   5   5      126.08      190.20     56.92 o 
  -9   5   5     1210.26     1301.59    103.46 o 
  -8   5   5      268.08      268.04     34.01 o 
  -7   5   5      183.78      193.36     48.34 o 
  -6   5   5      802.94      874.65     88.10 o 
  -5   5   5     2088.21     2114.80    108.88 o 
  -4   5   5       29.24       60.09     30.27 o 
  -3   5   5     2267.27     2162.24    105.27 o 
  -2   5   5     2349.01     2250.79    104.36 o 
  -1   5   5     1719.53     1756.54     92.62 o 
   0   5   5      319.25      372.27     54.67 o 
   1   5   5     1663.68     1694.87     86.97 o 
   2   5   5     1502.75     1689.22     69.57 o 
   3   5   5       71.75       42.02     20.78 o 
   4   5   5      448.88      489.73     51.05 o 
   5   5   5     1186.55     1266.35     75.45 o 
  -9   6   5     1426.35     1513.15     68.43 o 
  -8   6   5      192.76      179.36     53.76 o 
  -7   6   5       23.32        1.81     30.72 o 
  -6   6   5      807.85      967.27     96.23 o 
  -5   6   5     1763.30     1658.50    105.27 o 
  -4   6   5        6.44       12.20     26.20 o 
  -3   6   5      115.32      135.08     40.66 o 
  -2   6   5     2691.79     2754.53    123.79 o 
  -1   6   5     1574.05     1372.97     87.65 o 
   0   6   5        0.89       -4.52     20.78 o 
   1   6   5      314.56      226.34     48.34 o 
   2   6   5     1520.06     1500.53     56.53 o 
   3   6   5      100.51      120.63     29.37 o 
   4   6   5       30.96       48.79     25.75 o 
  -8   7   5      718.70      923.45    106.62 o 
  -7   7   5      287.48      361.43     70.03 o 
  -6   7   5      103.69      109.78     45.63 o 
  -5   7   5     1226.86     1368.45    103.01 o 
  -4   7   5      974.14      958.69     98.94 o 
  -3   7   5       96.11       82.68     40.21 o 
  -2   7   5     1700.77     1701.87    106.17 o 
  -1   7   5     1222.96     1263.64     91.71 o 
   0   7   5      503.63      464.43     66.86 o 
   1   7   5      455.92      517.29     72.29 o 
   2   7   5     1328.91     1405.95    100.75 o 
   3   7   5      421.95      444.56     71.83 o 
  -6   8   5        0.47      -29.82     34.79 o 
  -5   8   5      377.20      341.55     65.96 o 
  -4   8   5      866.74      784.30     95.78 o 
  -3   8   5      124.52       46.53     34.79 o 
  -2   8   5      232.68      187.04     51.50 o 
  -1   8   5      462.26      401.18     67.32 o 
   0   8   5      598.60      459.92     71.38 o 
   1   8   5       35.13       48.34     36.14 o 
   0 -12   6       35.14        8.49     19.92 o 
   1 -12   6      617.28      681.29     67.32 o 
  -4 -11   6       66.29       58.22     23.97 o 
  -3 -11   6      180.08      173.36     30.55 o 
  -2 -11   6      767.58      817.85    171.00 o 
  -1 -11   6      992.96     1077.39     64.38 o 
   0 -11   6       12.01        7.25     17.80 o 
   1 -11   6      124.03      118.37     33.43 o 
   2 -11   6     1241.08     1321.47     75.45 o 
   3 -11   6      678.90      610.81     61.89 o 
  -4 -10   6      893.05      740.02     67.77 o 
  -3 -10   6        1.09       -0.20     16.25 o 
  -2 -10   6     1361.11     1430.35     77.71 o 
  -1 -10   6     1869.80     1931.16     65.15 o 
   0 -10   6      869.94      853.38     83.81 o 
   1 -10   6      406.00      387.95     45.18 o 
   2 -10   6     1740.50     1764.22     81.32 o 
   3 -10   6     1145.96     1162.89     69.12 o 
   4 -10   6       15.19       20.33     25.30 o 
  -7  -9   6      437.15      522.26     60.99 o 
  -6  -9   6       73.43       55.12     28.91 o 
  -5  -9   6     2076.81     2099.89     94.87 o 
  -4  -9   6     1679.29     1728.98     85.39 o 
  -3  -9   6       79.66       82.22     27.11 o 
  -2  -9   6      988.00     1117.32     48.56 o 
  -1  -9   6     3919.35     4064.11     87.53 o 
   0  -9   6      611.05      518.53     37.98 o 
   1  -9   6      434.05      415.40     34.82 o 
   2  -9   6     3548.15     3575.87    112.49 o 
   3  -9   6     1988.06     1979.72     84.48 o 
   4  -9   6        4.03       10.84     21.23 o 
   5  -9   6      340.38      279.20     43.82 o 
  -8  -8   6      483.67      397.57     54.21 o 
  -7  -8   6     1243.39     1356.71     78.61 o 
  -6  -8   6        0.98      -17.17     17.17 o 
  -5  -8   6      595.95      608.10     58.28 o 
  -4  -8   6     1960.67     2027.61     85.39 o 
  -3  -8   6     1205.72     1243.76     65.96 o 
  -2  -8   6     1494.64     1444.41     50.69 o 
  -1  -8   6     3214.89     3266.39     73.48 o 
   0  -8   6     1115.80     1053.99     42.17 o 
   1  -8   6       31.39       63.09     18.97 o 
   2  -8   6     2868.53     2790.02    239.90 o 
   3  -8   6     3283.25     3228.90    106.17 o 
   4  -8   6     1234.09     1280.36     69.57 o 
   5  -8   6       11.42        5.87     20.33 o 
   6  -8   6     1454.64     1491.79     82.68 o 
   7  -8   6     1058.77      972.69     74.09 o 
  -8  -7   6      681.28      684.45     63.25 o 
  -7  -7   6     1533.90     1684.25     83.13 o 
  -6  -7   6       46.17       17.17     20.78 o 
  -5  -7   6      192.12      199.69     34.34 o 
  -4  -7   6      595.35      674.51     48.34 o 
  -3  -7   6     3768.76     3722.70    107.98 o 
  -2  -7   6       12.35        5.42     13.55 o 
  -1  -7   6      675.73      698.30     50.15 o 
   0  -7   6     5181.48     5170.38     85.87 o 
   1  -7   6      837.92      865.54     35.93 o 
   2  -7   6      358.13      424.12     31.29 o 
   3  -7   6     3503.03     3560.51    109.78 o 
   4  -7   6     2105.92     1935.44     83.13 o 
   5  -7   6      188.78      158.12     34.79 o 
   6  -7   6      456.57      373.63     49.24 o 
   7  -7   6     1358.11     1454.29     84.94 o 
   8  -7   6      913.15      932.03     81.77 o 
  -9  -6   6       76.70       63.70     27.11 o 
  -8  -6   6      397.69      366.85     45.63 o 
  -7  -6   6     3210.43     3107.82    105.72 o 
  -6  -6   6     1416.17     1254.15     64.61 o 
  -5  -6   6        4.08       39.76     18.07 o 
  -4  -6   6     4379.30     4375.53    114.30 o 
  -3  -6   6     3710.66     3849.20    104.81 o 
  -2  -6   6      631.74      656.89     42.92 o 
  -1  -6   6      983.43     1037.51     35.89 o 
   0  -6   6     7174.99     6894.87     93.56 o 
   1  -6   6     1081.61     1031.58     53.31 o 
   2  -6   6       29.96       28.79     13.78 o 
   3  -6   6     3456.64     3492.29    104.81 o 
   4  -6   6     6794.28     6944.38    158.58 o 
   5  -6   6       15.39       32.98     21.23 o 
   6  -6   6      909.21      830.38     61.44 o 
   7  -6   6     4120.93     4300.54    142.31 o 
   8  -6   6     1089.89      997.99     74.54 o 
 -10  -5   6     1499.77     1391.50     76.35 o 
  -9  -5   6      567.79      613.07     57.83 o 
  -8  -5   6      132.80       91.26     25.75 o 
  -7  -5   6     3009.39     3004.82     98.04 o 
  -6  -5   6     4078.65     4131.12    112.04 o 
  -5  -5   6      489.42      498.77     44.73 o 
  -4  -5   6     2914.53     2921.24     86.74 o 
  -2  -5   6     3285.15     3202.25     87.65 o 
  -1  -5   6      378.26      393.12     27.56 o 
   0  -5   6     7717.04     7770.26    214.60 o 
   1  -5   6     4465.62     4405.38     66.86 o 
   2  -5   6      741.70      759.99     29.82 o 
   3  -5   6     2334.43     2281.06     82.22 o 
   4  -5   6     5110.82     5214.04    133.28 o 
   5  -5   6     1220.11     1213.49     67.32 o 
   6  -5   6      896.42      923.00     64.15 o 
   7  -5   6     4380.12     4478.54    142.31 o 
   8  -5   6     1590.68     1699.16     93.07 o 
 -10  -4   6     1596.25     1604.16     61.54 o 
  -9  -4   6     1717.24     1742.22     60.35 o 
  -8  -4   6       34.49       19.00     14.08 o 
  -7  -4   6      970.09      940.45     49.24 o 
  -6  -4   6     3329.87     3332.03     66.69 o 
  -5  -4   6     1271.22     1275.20     58.96 o 
  -4  -4   6      539.99      534.27     26.95 o 
  -3  -4   6     1666.94     1711.35     71.16 o 
  -2  -4   6     2629.08     2478.11     52.96 o 
  -1  -4   6     1634.93     1655.64     43.24 o 
   0  -4   6     2442.59     2522.11     53.15 o 
   1  -4   6     5372.02     5420.46     61.14 o 
   2  -4   6     7710.87     7686.41    331.61 o 
   3  -4   6      132.58      134.28     22.82 o 
   4  -4   6     1921.12     1935.44     79.97 o 
   5  -4   6     1871.38     1951.71     84.48 o 
   6  -4   6       19.50       10.39     18.07 o 
   7  -4   6     1304.46     1176.45     74.54 o 
   8  -4   6      978.06      915.77     68.67 o 
 -10  -3   6     1218.21     1190.00     85.84 o 
  -9  -3   6     2510.49     2418.76     67.50 o 
  -8  -3   6      713.42      701.87     39.98 o 
  -7  -3   6      953.21     1012.19     32.92 o 
  -6  -3   6     5425.78     5487.31     71.64 o 
  -5  -3   6     2262.57     2256.96     42.34 o 
  -4  -3   6       88.20       90.00     10.95 o 
  -3  -3   6     5900.06     6004.94     83.12 o 
  -2  -3   6    10654.73    10221.73    174.39 o 
  -1  -3   6      463.15      473.48     24.40 o 
   0  -3   6       94.90       90.31     14.01 o 
   1  -3   6     7281.92     7096.59     92.07 o 
   2  -3   6     6385.93     6366.82     65.85 o 
   3  -3   6      123.27      132.30     12.95 o 
   4  -3   6      286.57      323.97     32.30 o 
   5  -3   6     5416.37     5409.21    141.86 o 
   6  -3   6     1977.83     2071.43     91.26 o 
   7  -3   6      887.60      866.52     64.15 o 
   8  -3   6     1069.60     1011.09     73.64 o 
 -11  -2   6       39.87       43.37     33.43 o 
 -10  -2   6      748.83      876.01     85.39 o 
  -9  -2   6     3876.39     3822.55    139.15 o 
  -8  -2   6      785.09      763.59     36.07 o 
  -7  -2   6       59.92       63.20     12.02 o 
  -6  -2   6     6205.67     6305.29     75.25 o 
  -5  -2   6     8294.55     8470.55     84.64 o 
  -4  -2   6      702.06      627.12     27.38 o 
  -3  -2   6     3830.36     3935.21     48.28 o 
  -2  -2   6    13709.22    13162.51    128.94 o 
  -1  -2   6     4481.05     4514.69     67.79 o 
   0  -2   6      417.62      491.64     23.79 o 
   1  -2   6     9613.15     9449.13    108.13 o 
   2  -2   6     2811.28     2723.84     54.55 o 
   3  -2   6      598.27      593.55     21.85 o 
   4  -2   6     1179.43     1121.88     75.22 o 
   5  -2   6     8552.68     8580.11    138.70 o 
   6  -2   6     2726.94     2474.88     98.94 o 
   7  -2   6      136.30      110.69     32.08 o 
   8  -2   6     1626.86     1658.05     92.62 o 
 -11  -1   6      816.88      733.25     82.68 o 
 -10  -1   6     1107.15     1093.32     82.68 o 
  -9  -1   6     2232.67     2248.53    106.17 o 
  -8  -1   6     1394.33     1398.68     51.13 o 
  -7  -1   6       44.58       35.73     10.03 o 
  -6  -1   6     1486.80     1504.23     42.54 o 
  -5  -1   6     4081.47     3919.39     72.77 o 
  -4  -1   6     4610.45     4609.01     55.27 o 
  -3  -1   6       31.85       35.72      7.35 o 
  -2  -1   6     8305.12     8111.42    108.28 o 
  -1  -1   6     6849.55     6795.83    160.84 o 
   0  -1   6     1446.38     1508.13     52.86 o 
   1  -1   6    10811.72    10909.89    117.52 o 
   2  -1   6     1644.60     1582.81     41.29 o 
   3  -1   6     2231.39     2123.96     57.60 o 
   4  -1   6     1581.77     1469.20     68.67 o 
   5  -1   6     5324.08     5191.91    139.15 o 
   6  -1   6     3518.99     3452.99    118.37 o 
   7  -1   6     1333.31     1199.49     76.80 o 
   8  -1   6      717.97      675.42     70.03 o 
 -11   0   6      626.03      569.70     76.35 o 
 -10   0   6        1.20      -14.46     23.04 o 
  -9   0   6      274.06      197.88     43.82 o 
  -8   0   6     3088.10     3175.08     75.54 o 
  -7   0   6      474.28      501.31     35.70 o 
  -6   0   6      208.03      181.31     22.19 o 
  -5   0   6     3240.58     3131.78     48.13 o 
  -4   0   6     5558.61     5547.52     60.50 o 
  -3   0   6      568.96      627.07     19.90 o 
  -2   0   6     4277.08     4426.77     52.33 o 
  -1   0   6     6526.10     6273.87     64.59 o 
   0   0   6     1381.31     1382.74     29.71 o 
   1   0   6     1705.46     1628.80     43.37 o 
   2   0   6     4209.99     4071.09     67.99 o 
   3   0   6     5669.89     5504.99    130.11 o 
   4   0   6      163.86      178.00     31.62 o 
   5   0   6      880.47      733.70     54.21 o 
   6   0   6     4163.24     4272.07    135.54 o 
   7   0   6     1271.88     1263.64     78.16 o 
   8   0   6      322.98      302.24     51.50 o 
 -11   1   6      661.56      736.86     84.48 o 
 -10   1   6      826.28      882.33     89.91 o 
  -9   1   6       42.85       16.72     25.75 o 
  -8   1   6     2861.40     2941.11     74.78 o 
  -7   1   6      990.03      995.22     43.94 o 
  -6   1   6       46.41       58.89     15.37 o 
  -5   1   6     1357.24     1339.81    107.98 o 
  -4   1   6     5848.39     5705.69    105.04 o 
  -3   1   6      212.39      213.92     14.09 o 
  -2   1   6      667.26      712.89     21.80 o 
  -1   1   6     4120.91     4144.78     54.27 o 
   0   1   6     1725.18     1668.91     35.14 o 
   1   1   6       61.92       51.52     14.91 o 
   2   1   6     1123.07     1091.45     36.53 o 
   3   1   6     5788.31     5623.81    133.28 o 
   4   1   6      282.23      334.32     42.02 o 
   5   1   6        6.10        0.90     15.36 o 
   6   1   6     2055.06     1969.78     93.07 o 
   7   1   6     1116.75     1072.99     74.54 o 
 -11   2   6     1251.79     1183.68     98.04 o 
 -10   2   6     1413.27     1359.42     96.68 o 
  -9   2   6       18.50       -9.49     27.56 o 
  -8   2   6     3245.07     3378.01    102.33 o 
  -7   2   6     3023.08     3033.01     96.23 o 
  -6   2   6      768.31      738.11     40.03 o 
  -5   2   6     3433.63     3252.03     73.22 o 
  -4   2   6     1301.50     1293.67     45.88 o 
  -3   2   6     4247.15     4485.64     81.91 o 
  -2   2   6       54.52       64.65     13.73 o 
  -1   2   6     2417.56     2345.42     67.88 o 
   0   2   6     2897.77     2918.20     66.16 o 
   1   2   6      771.70      790.99     31.94 o 
   2   2   6     1061.72     1162.34     67.77 o 
   3   2   6     8659.91     8184.53    168.06 o 
   4   2   6      329.20      319.41     41.56 o 
   5   2   6      153.28       88.10     27.56 o 
   6   2   6     1801.23     1673.86     88.10 o 
   7   2   6      866.10      717.43     71.38 o 
 -10   3   6     1363.48     1435.77    103.01 o 
  -9   3   6        0.83       13.11     17.51 o 
  -8   3   6     1537.21     1584.56     59.86 o 
  -7   3   6     3641.37     3702.11     88.78 o 
  -6   3   6     2551.94     2478.83    114.53 o 
  -5   3   6     1119.42     1161.11     48.57 o 
  -4   3   6     2363.43     2549.55     67.86 o 
  -3   3   6     4465.04     4780.33    137.34 o 
  -2   3   6      331.68      326.64     43.82 o 
  -1   3   6     2345.81     2333.95     57.15 o 
   0   3   6     3175.32     3186.80     67.32 o 
   1   3   6     1790.75     1752.20     52.64 o 
   2   3   6      331.11      324.36     26.49 o 
   3   3   6     4090.43     4132.92    118.82 o 
   4   3   6     3910.47     3874.50    122.89 o 
   5   3   6      199.27      197.43     40.21 o 
 -10   4   6     1556.25     1751.12    117.01 o 
  -9   4   6       26.66       23.16     18.99 o 
  -8   4   6       57.12       31.71     18.80 o 
  -7   4   6     1283.12     1216.49    116.33 o 
  -6   4   6     1413.07     1429.29     56.98 o 
  -5   4   6      142.90      117.01     36.59 o 
  -4   4   6       45.05       25.30     24.85 o 
  -3   4   6     2747.25     2844.89    115.21 o 
  -2   4   6      894.88      931.58     68.22 o 
  -1   4   6      234.22      230.86     41.56 o 
   0   4   6     1591.88     1654.89     85.84 o 
   1   4   6     3295.91     3376.64    125.60 o 
   3   4   6      249.02      264.75     36.59 o 
   4   4   6     1504.68     1800.36     84.03 o 
   5   4   6      490.88      543.50     58.28 o 
  -9   5   6      285.80      267.80     37.22 o 
  -8   5   6       61.32       51.78     21.45 o 
  -7   5   6     1109.21     1159.68    139.15 o 
  -6   5   6      866.23      951.46     93.97 o 
  -5   5   6      553.12      526.33     70.03 o 
  -4   5   6      225.47      196.53     43.82 o 
  -3   5   6     4858.40     4872.49    161.74 o 
  -2   5   6      455.20      444.10     59.64 o 
  -1   5   6      155.99      144.12     38.40 o 
   0   5   6     2064.17     2065.11    101.65 o 
   1   5   6     2357.71     2380.90    113.40 o 
   2   5   6      266.67      298.31     31.16 o 
   3   5   6       18.70       26.20     21.23 o 
   4   5   6      727.85      730.08     64.61 o 
  -8   6   6      170.65      160.29     33.43 o 
  -7   6   6      803.59      730.99     90.36 o 
  -6   6   6     1779.24     1739.37    112.49 o 
  -5   6   6     1807.39     1775.51    111.14 o 
  -4   6   6      277.43      175.29     47.44 o 
  -3   6   6     2829.76     2776.22    131.02 o 
  -2   6   6     1639.38     1639.07    101.20 o 
  -1   6   6      267.94      274.23     51.50 o 
   0   6   6     1482.92     1549.62     96.68 o 
   1   6   6     1732.00     1841.47    107.07 o 
   2   6   6      523.06      384.92     63.70 o 
   3   6   6       62.65       44.60     20.06 o 
  -7   7   6       45.69       77.26     46.99 o 
  -6   7   6      734.39      819.09     97.13 o 
  -5   7   6      796.50      939.71    102.56 o 
  -4   7   6       17.81      -12.65     31.17 o 
  -3   7   6      247.57      326.19     62.35 o 
  -2   7   6      677.27      689.42     85.84 o 
  -1   7   6      378.75      292.30     56.47 o 
   0   7   6      200.44      145.47     45.63 o 
   1   7   6      643.35      785.20     87.19 o 
  -4   8   6       22.77       33.43     35.69 o 
  -3   8   6       16.19      -22.59     32.08 o 
  -2   8   6      491.09      543.50     81.32 o 
  -4 -11   7       22.28      -10.39     25.30 o 
  -3 -11   7     1276.63     1305.21     81.77 o 
  -2 -11   7     1224.31     1351.29     81.77 o 
  -1 -11   7       81.26       52.86     28.91 o 
   0 -11   7      160.43       96.23     33.43 o 
   1 -11   7     1279.95     1297.52     78.16 o 
   2 -11   7      181.04      234.48     42.92 o 
   3 -11   7       43.94       13.10     25.30 o 
  -5 -10   7      677.66      744.54     70.48 o 
  -4 -10   7      222.57      214.15     43.37 o 
  -3 -10   7     1366.06     1341.35     79.51 o 
  -2 -10   7     1444.10     1556.40     83.13 o 
  -1 -10   7     1353.82     1306.11     75.00 o 
   0 -10   7       27.01      -17.62     17.62 o 
   1 -10   7     1819.70     1867.23     88.10 o 
   2 -10   7      521.87      476.63     52.86 o 
   3 -10   7       42.11       45.18     27.11 o 
   4 -10   7     1066.10     1119.07     73.19 o 
   5 -10   7     1680.77     1653.53     89.91 o 
  -7  -9   7       93.08       59.18     31.62 o 
  -6  -9   7      289.62      292.30     46.08 o 
  -5  -9   7     1356.48     1542.84     84.03 o 
  -4  -9   7      583.07      600.42     60.09 o 
  -3  -9   7      442.49      486.57     54.67 o 
  -2  -9   7     1062.09     1149.79     67.77 o 
  -1  -9   7     4203.70     4071.03    124.69 o 
   0  -9   7       13.62      -17.62     17.62 o 
   1  -9   7     2746.14     2525.93     95.78 o 
   2  -9   7     2425.08     2395.36     94.87 o 
   3  -9   7      788.03      877.82     61.44 o 
   4  -9   7      752.57      664.57     63.70 o 
   5  -9   7     1528.21     1668.44     88.55 o 
   6  -9   7     1166.65     1408.21     86.74 o 
  -8  -8   7      967.08      993.47     72.74 o 
  -7  -8   7       51.22       50.15     25.30 o 
  -6  -8   7      137.31      115.66     31.17 o 
  -5  -8   7     2963.46     3124.09    112.04 o 
  -4  -8   7     1284.92     1343.16     72.74 o 
  -3  -8   7      194.16      138.25     30.27 o 
  -2  -8   7     1063.60     1065.31     63.25 o 
  -1  -8   7     5084.76     4986.34    133.28 o 
   0  -8   7      110.15       85.84     26.20 o 
   1  -8   7      132.70      149.99     30.27 o 
   2  -8   7     4809.99     4753.22    130.57 o 
   3  -8   7     2500.70     2480.30     97.59 o 
   4  -8   7        6.38        3.61     18.07 o 
   5  -8   7      467.66      470.31     56.47 o 
   6  -8   7     2215.32     2445.06    109.33 o 
   7  -8   7      568.78      563.83     67.77 o 
  -8  -7   7     1323.64     1413.63     80.42 o 
  -7  -7   7      465.22      501.48     54.67 o 
  -6  -7   7     1032.01      890.47     59.18 o 
  -5  -7   7     2702.65     2683.60     98.04 o 
  -4  -7   7     1971.92     1795.39     78.16 o 
  -3  -7   7      200.12      195.62     32.98 o 
  -2  -7   7     1896.90     1903.82     78.16 o 
  -1  -7   7     3100.54     3176.04    100.75 o 
   0  -7   7       23.09       30.72     18.07 o 
   1  -7   7       70.64       74.54     23.04 o 
   2  -7   7     7423.95     7482.45    164.00 o 
   3  -7   7     2485.84     2500.63     94.42 o 
   4  -7   7      240.41      283.27     42.92 o 
   5  -7   7      564.69      611.26     62.80 o 
   6  -7   7     3928.37     4118.47    139.15 o 
   7  -7   7      730.80      809.60     78.61 o 
  -9  -6   7      380.10      291.40     45.63 o 
  -8  -6   7     1305.09     1234.73     70.93 o 
  -7  -6   7     2284.33     2266.60     89.91 o 
  -6  -6   7       46.27       69.12     23.94 o 
  -5  -6   7     3601.34     3466.99    106.17 o 
  -4  -6   7     2084.03     2170.37     82.22 o 
  -3  -6   7     1294.33     1243.76     60.54 o 
  -2  -6   7      370.50      426.03     42.92 o 
  -1  -6   7     1833.02     1649.92     68.22 o 
   0  -6   7     1468.00     1403.69     63.25 o 
   1  -6   7      613.27      693.94     47.44 o 
   2  -6   7     3303.91     3212.64    103.01 o 
   3  -6   7     7272.62     7252.04    162.64 o 
   4  -6   7     1200.19     1221.63     69.57 o 
   5  -6   7      765.74      772.10     68.22 o 
   6  -6   7     4845.35     5087.54    154.06 o 
   7  -6   7     1054.62     1063.50     76.80 o 
 -10  -5   7     1034.18     1114.55     71.38 o 
  -9  -5   7       14.49        6.32     21.69 o 
  -8  -5   7      156.12      133.73     29.37 o 
  -7  -5   7     4743.27     4802.92    126.50 o 
  -6  -5   7      673.79      649.21     46.99 o 
  -5  -5   7      172.20      167.17     21.52 o 
  -4  -5   7     2201.91     2289.30     57.97 o 
  -3  -5   7     2934.92     2876.93    157.00 o 
  -2  -5   7       31.16       31.73     11.94 o 
  -1  -5   7     2913.57     2906.09     63.34 o 
   0  -5   7     2730.21     2720.65     85.39 o 
   1  -5   7     1989.86     2029.87     75.90 o 
   2  -5   7      674.98      721.50     47.89 o 
   3  -5   7      974.76      918.48     56.47 o 
   4  -5   7     5921.28     5927.86    150.90 o 
   5  -5   7       12.96       24.40     19.43 o 
   6  -5   7     2019.53     1993.72     96.68 o 
   7  -5   7     1876.33     1903.37     98.49 o 
   8  -5   7     1008.97      994.83     87.65 o 
 -10  -4   7     1297.37     1423.57     93.97 o 
  -9  -4   7      107.33       86.61     20.50 o 
  -8  -4   7       98.40       83.33     14.58 o 
  -7  -4   7     4578.96     4823.18     74.03 o 
  -6  -4   7     1354.08     1363.33     50.51 o 
  -5  -4   7      103.16      120.51     19.20 o 
  -4  -4   7     3514.55     3639.56    113.17 o 
  -3  -4   7     3460.94     3337.41     65.30 o 
  -2  -4   7       33.37       53.20     12.79 o 
  -1  -4   7     3169.07     2944.25     60.78 o 
   0  -4   7    11928.27    11589.82    132.57 o 
   1  -4   7     3874.42     3842.29     82.68 o 
   2  -4   7      225.43      212.55     21.84 o 
   3  -4   7      571.95      600.87     53.76 o 
   4  -4   7     3694.14     3743.03    117.01 o 
   5  -4   7       34.57       45.18     23.94 o 
   6  -4   7      278.69      398.93     51.96 o 
   7  -4   7     1242.47     1220.72     80.42 o 
   8  -4   7     1864.42     1903.37    103.46 o 
 -10  -3   7     1173.84     1090.61     82.68 o 
  -9  -3   7      355.03      380.40     55.12 o 
  -8  -3   7      153.26      148.71     17.69 o 
  -7  -3   7     4445.20     4388.53     68.00 o 
  -6  -3   7     1495.79     1536.84     38.53 o 
  -5  -3   7     2769.40     2784.34     48.59 o 
  -4  -3   7     2960.89     2876.34     50.97 o 
  -3  -3   7     8643.57     8105.11    103.31 o 
  -2  -3   7     2543.60     2425.01     53.06 o 
  -1  -3   7      245.32      275.00     22.52 o 
   0  -3   7    14713.77    14290.27    148.87 o 
   1  -3   7     3697.75     3677.71     68.33 o 
   2  -3   7      233.32      194.79     20.44 o 
   3  -3   7      849.04      828.98     76.13 o 
   4  -3   7     2605.31     2500.63     95.78 o 
   5  -3   7      435.23      455.85     51.96 o 
   6  -3   7       11.17       12.65     20.78 o 
   7  -3   7     1627.41     1594.80     89.91 o 
   8  -3   7     2274.06     2201.09    110.24 o 
 -10  -2   7     1048.76      932.03     89.45 o 
  -9  -2   7     1836.14     1816.17     96.68 o 
  -8  -2   7       60.89       41.98     19.43 o 
  -7  -2   7     1852.01     1933.28     43.71 o 
  -6  -2   7     3355.33     3439.64     60.12 o 
  -5  -2   7     4619.84     4600.49     61.18 o 
  -4  -2   7     1035.88     1031.32     27.68 o 
  -3  -2   7     4367.83     4427.25     91.10 o 
  -2  -2   7     8261.05     8106.46    100.43 o 
  -1  -2   7      803.08      788.14     47.44 o 
   0  -2   7     3668.72     3487.26     64.21 o 
   1  -2   7     3876.67     3879.17    149.31 o 
   2  -2   7     1799.43     1830.27     65.51 o 
   3  -2   7      495.90      510.63     31.88 o 
   4  -2   7     3074.95     3245.17    108.43 o 
   5  -2   7     2833.74     2656.04    103.46 o 
   6  -2   7      783.00      672.71     64.61 o 
   7  -2   7     1755.17     1542.39     87.65 o 
 -11  -1   7        6.03       57.83     35.69 o 
 -10  -1   7     1527.96     1432.61     93.52 o 
  -9  -1   7     3986.77     3964.86    141.86 o 
  -8  -1   7       31.38       47.82     17.04 o 
  -7  -1   7      274.24      252.82     27.15 o 
  -6  -1   7     4231.66     4263.29     62.45 o 
  -5  -1   7     2010.47     1910.45     38.83 o 
  -4  -1   7      942.20      915.56     25.80 o 
  -3  -1   7     3977.88     3819.24     49.83 o 
  -2  -1   7     6824.31     6750.71    105.27 o 
  -1  -1   7     4586.74     4779.89     74.55 o 
   0  -1   7     2215.20     2113.70     49.51 o 
   1  -1   7     4006.75     3805.50     68.57 o 
   2  -1   7     4937.39     4969.25     80.86 o 
   3  -1   7        1.00        3.16     13.55 o 
   4  -1   7     5177.32     5270.97    140.50 o 
   5  -1   7     4351.02     4216.05    131.92 o 
   6  -1   7     1207.45     1206.26     75.00 o 
   7  -1   7      686.84      713.37     72.29 o 
 -11   0   7      379.02      386.28     64.15 o 
 -10   0   7      738.13      762.16     81.77 o 
  -9   0   7     1953.86     2092.67    105.27 o 
  -8   0   7      650.12      704.16     42.55 o 
  -7   0   7        0.88       -5.55     12.35 o 
  -6   0   7     3131.45     3180.11     72.41 o 
  -5   0   7     1179.10     1113.70     84.94 o 
  -4   0   7      194.29      178.18     14.62 o 
  -3   0   7     1214.37     1157.65     28.31 o 
  -2   0   7     6807.58     6707.92     71.14 o 
  -1   0   7     3519.25     3583.68     50.20 o 
   0   0   7      176.72      198.40     19.49 o 
   1   0   7     2133.84     2146.20    119.50 o 
   2   0   7     7926.57     7616.54    103.48 o 
   3   0   7       13.71       12.20     16.26 o 
   4   0   7     1278.39     1230.66     69.12 o 
   5   0   7     2703.35     2767.18    105.72 o 
   6   0   7     1607.55     1485.02     85.39 o 
   7   0   7      445.04      465.79     58.28 o 
 -10   1   7       39.37       38.85     31.17 o 
  -9   1   7     1381.12     1298.17     54.88 o 
  -8   1   7     1692.53     1769.75     81.55 o 
  -7   1   7       96.31       56.35     18.56 o 
  -6   1   7     1584.84     1604.52     55.18 o 
  -5   1   7     2849.62     2878.77     72.51 o 
  -4   1   7     1986.46     2083.79     85.84 o 
  -3   1   7      866.57      940.80     30.92 o 
  -2   1   7     3752.50     3746.36     54.11 o 
  -1   1   7     1468.84     1435.41     34.42 o 
   0   1   7      680.31      667.72     35.24 o 
   1   1   7      614.79      580.40     29.63 o 
   2   1   7     5556.51     5555.48     89.57 o 
   3   1   7      413.53      363.69     42.92 o 
   4   1   7        1.81       -9.49     14.91 o 
   5   1   7     3181.36     3188.69    117.01 o 
   6   1   7     1936.86     1712.26     91.71 o 
 -10   2   7       69.05       74.09     37.05 o 
  -9   2   7     1670.44     1772.72     65.56 o 
  -8   2   7     2917.99     2886.03     85.61 o 
  -7   2   7     1336.25     1463.58     86.29 o 
  -6   2   7     3090.41     2921.25     75.71 o 
  -5   2   7     1939.19     1980.27     60.90 o 
  -4   2   7     5063.98     4951.07    132.82 o 
  -3   2   7       36.98       15.58     12.41 o 
  -2   2   7     1711.07     1840.03     59.86 o 
  -1   2   7     1916.64     1912.29     41.00 o 
   0   2   7      849.32      861.96     29.50 o 
   1   2   7      874.36      866.36     30.90 o 
   2   2   7     5477.50     5450.78    143.67 o 
   3   2   7     1658.38     1686.06     76.80 o 
   4   2   7      179.53      131.47     30.27 o 
   5   2   7     2017.91     1871.74     92.16 o 
   6   2   7     1867.89     1795.39     95.78 o 
 -10   3   7       81.60       63.70     40.66 o 
  -9   3   7       39.02       68.69     23.33 o 
  -8   3   7     1442.44     1467.71     83.35 o 
  -7   3   7     1732.26     1624.57     62.58 o 
  -6   3   7        9.98       21.54     16.28 o 
  -5   3   7      970.87     1009.03     81.77 o 
  -4   3   7     4209.82     4214.07     90.62 o 
  -3   3   7      589.47      512.87     74.32 o 
  -2   3   7      397.98      359.82     78.61 o 
  -1   3   7     1362.79     1371.37     50.60 o 
   0   3   7      716.10      726.39     33.13 o 
   1   3   7      385.73      410.04     26.05 o 
   2   3   7      456.84      460.76     51.96 o 
   3   3   7     2942.18     2904.07    104.36 o 
   4   3   7      437.83      398.02     49.70 o 
   5   3   7      206.62      133.28     34.79 o 
  -9   4   7        5.81      -11.38     18.97 o 
  -8   4   7      462.28      533.00     47.43 o 
  -7   4   7      855.46      905.72     72.06 o 
  -6   4   7      198.37      160.99     26.92 o 
  -5   4   7      253.32      227.27     32.53 o 
  -4   4   7     2492.29     2397.48     73.07 o 
  -3   4   7     1200.07     1154.76     80.42 o 
  -2   4   7        0.48       21.23     23.49 o 
  -1   4   7     2483.42     2604.99    109.33 o 
   0   4   7     1596.75     1699.16     89.00 o 
   1   4   7        2.75       16.42     13.86 o 
   2   4   7       50.98       52.41     31.62 o 
   4   4   7      784.91      828.12     61.89 o 
  -8   5   7      657.34      734.24     84.26 o 
  -7   5   7     1315.13     1344.73     61.76 o 
  -6   5   7      599.86      627.45     58.28 o 
  -5   5   7       67.59       67.77     38.85 o 
  -4   5   7     2058.46     1948.09    108.88 o 
  -3   5   7     1321.64     1226.14     87.19 o 
  -2   5   7      379.28      358.27     56.02 o 
  -1   5   7     1427.76     1575.37     93.52 o 
   0   5   7     2593.90     2647.91    121.53 o 
   1   5   7     1178.54     1332.76     89.00 o 
   2   5   7       17.62       -1.36     24.40 o 
   3   5   7     1547.38     1854.48     68.41 o 
  -7   6   7     1030.69     1072.60    121.98 o 
  -6   6   7      998.77      914.86     99.39 o 
  -5   6   7      122.34       83.58     42.02 o 
  -4   6   7      680.46      586.42     79.97 o 
  -3   6   7      873.61      791.53     87.65 o 
  -2   6   7      365.00      315.35     59.64 o 
  -1   6   7      275.07      291.85     56.47 o 
   0   6   7     1392.77     1391.95     96.68 o 
   1   6   7     1006.13     1204.46     89.91 o 
  -5   7   7        1.78       42.47     39.31 o 
  -4   7   7      186.00       85.84     46.99 o 
  -3   7   7      463.65      482.51     76.35 o 
  -2   7   7      427.23      530.85     77.26 o 
  -1   7   7       73.06       -0.90     31.62 o 
  -3 -11   8      749.62      786.10     74.09 o 
  -2 -11   8      286.46      262.03     49.24 o 
  -1 -11   8      147.64      115.21     34.34 o 
   0 -11   8     1575.77     1590.28     88.10 o 
   1 -11   8      579.05      590.03     63.25 o 
   2 -11   8       11.56        3.16     24.85 o 
   3 -11   8      867.41      828.12     75.45 o 
  -5 -10   8      106.05       76.80     31.62 o 
  -3 -10   8      813.94      937.45     67.32 o 
  -2 -10   8     1260.90     1331.41     79.51 o 
  -1 -10   8       50.67       74.54     29.82 o 
   0 -10   8      961.64      989.86     67.32 o 
   1 -10   8      917.99     1012.90     67.32 o 
   2 -10   8      487.68      402.09     51.96 o 
   3 -10   8      641.46      632.05     64.61 o 
   4 -10   8      728.42      791.98     73.64 o 
  -7  -9   8      136.44      123.79     37.50 o 
  -6  -9   8     1380.68     1562.72     86.74 o 
  -5  -9   8      265.91      215.50     41.11 o 
  -4  -9   8       15.45      -20.33     21.69 o 
  -3  -9   8     1291.97     1338.64     76.35 o 
  -2  -9   8     1668.23     1631.39     82.22 o 
  -1  -9   8      454.59      401.64     50.15 o 
   0  -9   8      225.57      187.49     37.95 o 
   1  -9   8     2318.03     2367.35     96.68 o 
   2  -9   8     1493.53     1528.84     79.97 o 
   3  -9   8       14.17        7.23     22.14 o 
   4  -9   8      635.87      602.68     62.35 o 
   5  -9   8     2849.15     2806.94    118.82 o 
  -8  -8   8      321.74      276.94     47.44 o 
  -7  -8   8      155.03      187.94     39.76 o 
  -6  -8   8     1953.72     2059.23     93.97 o 
  -5  -8   8     1923.08     1996.44     90.81 o 
  -4  -8   8       86.98       64.61     26.20 o 
  -3  -8   8     1679.71     1742.53     82.22 o 
  -2  -8   8     3626.31     3571.81    116.56 o 
  -1  -8   8      839.69      823.60     56.47 o 
   0  -8   8       32.93       38.40     21.23 o 
   1  -8   8     2711.51     2805.58    102.10 o 
   2  -8   8     2763.20     2716.58    103.01 o 
   3  -8   8       15.55        8.13     22.14 o 
   4  -8   8     1184.92     1204.01     75.00 o 
   5  -8   8     3816.94     4140.60    140.05 o 
   6  -8   8      433.29      328.00     54.21 o 
  -8  -7   8      972.23      969.98     68.22 o 
  -7  -7   8      140.47      149.54     33.88 o 
  -6  -7   8     2592.12     2583.30    100.30 o 
  -5  -7   8     2639.03     2581.95     98.94 o 
  -4  -7   8     1176.48     1191.81     67.32 o 
  -3  -7   8     2018.45     2075.05     84.94 o 
  -2  -7   8     5856.81     5781.48    143.22 o 
  -1  -7   8      803.93      766.23     53.76 o 
   0  -7   8        2.08        2.71     15.81 o 
   1  -7   8     2547.09     2500.63     93.52 o 
   2  -7   8     2726.73     2893.68    104.36 o 
   3  -7   8       92.19      126.95     30.27 o 
   4  -7   8      423.63      356.01     49.24 o 
   5  -7   8     4505.11     4352.94    143.67 o 
   6  -7   8     1497.94     1577.63     91.71 o 
  -9  -6   8      468.60      529.04     59.64 o 
  -8  -6   8     1964.81     2110.74     92.16 o 
  -7  -6   8       53.41       44.27     23.49 o 
  -6  -6   8     1354.77     1267.71     68.22 o 
  -5  -6   8     1554.30     1573.11     72.74 o 
  -4  -6   8     2757.07     2483.91     89.00 o 
  -3  -6   8      225.38      149.54     28.91 o 
  -2  -6   8     1151.53     1125.85     59.18 o 
  -1  -6   8     1832.81     1742.08     73.64 o 
   0  -6   8      357.20      317.60     39.31 o 
   1  -6   8     1028.30     1021.94     59.18 o 
   2  -6   8     3726.12     3601.63    113.40 o 
   3  -6   8     1781.63     1724.01     81.32 o 
   4  -6   8       93.59      105.72     28.46 o 
   5  -6   8     1752.25     1683.80     89.00 o 
   6  -6   8     1707.37     1826.56     98.94 o 
   7  -6   8     1016.51     1218.01     84.48 o 
  -9  -5   8      256.05      245.77     40.21 o 
  -8  -5   8     1532.84     1545.10     75.45 o 
  -7  -5   8      199.17      233.40     26.88 o 
  -6  -5   8       27.18       22.94     14.32 o 
  -5  -5   8     1464.02     1481.81     50.19 o 
  -4  -5   8     2437.45     2338.69     60.63 o 
  -3  -5   8      298.05      282.02     26.28 o 
  -2  -5   8      698.89      755.87     35.99 o 
  -1  -5   8     6429.02     6234.27    210.31 o 
   0  -5   8      682.55      593.80     36.57 o 
   1  -5   8     1275.66     1323.28     65.51 o 
   2  -5   8     2124.64     2242.66     87.65 o 
   3  -5   8     6338.16     6267.15    156.77 o 
   4  -5   8       33.40        6.32     18.97 o 
   5  -5   8      243.76      269.72     45.18 o 
   6  -5   8     1918.84     2146.43    104.36 o 
   7  -5   8      838.27      908.54     84.94 o 
 -10  -4   8      164.27      177.55     43.82 o 
  -9  -4   8      370.77      405.69     35.82 o 
  -8  -4   8     1855.53     1867.58     48.82 o 
  -7  -4   8     1180.21     1159.13     37.66 o 
  -6  -4   8      232.12      222.06     24.44 o 
  -5  -4   8     1846.12     1809.25     54.89 o 
  -4  -4   8     2555.76     2569.99     61.22 o 
  -3  -4   8     2516.76     2389.54     96.00 o 
  -2  -4   8      105.78       77.51     15.82 o 
  -1  -4   8     9632.46     9472.94    249.61 o 
   0  -4   8     3003.89     2836.69     64.20 o 
   1  -4   8       13.34       10.96     11.34 o 
   2  -4   8     4314.07     3960.56     77.99 o 
   3  -4   8     4283.34     4319.06    127.40 o 
   4  -4   8      835.00      812.76     58.73 o 
   5  -4   8       59.94       45.18     26.20 o 
   6  -4   8     2164.57     2232.27    104.81 o 
   7  -4   8      977.39      988.50     75.00 o 
 -10  -3   8      896.99      894.53     86.29 o 
  -9  -3   8       82.52       51.96     28.01 o 
  -8  -3   8     2700.14     2795.67     75.23 o 
  -7  -3   8     3057.14     3110.14     59.33 o 
  -6  -3   8     1229.51     1194.57     42.48 o 
  -5  -3   8     1099.47     1026.96     38.62 o 
  -4  -3   8     3638.13     3602.93     98.26 o 
  -3  -3   8     2458.19     2426.47     56.92 o 
  -2  -3   8      110.01      145.02     18.34 o 
  -1  -3   8     3101.59     3150.91    121.08 o 
   0  -3   8     3415.50     3289.15    111.14 o 
   1  -3   8     1350.02     1192.57     42.46 o 
   2  -3   8      994.22      922.48     38.19 o 
   3  -3   8     3777.85     3701.02    116.11 o 
   4  -3   8     2253.51     2423.37    100.30 o 
   5  -3   8        2.80       -2.71     18.07 o 
   6  -3   8     2676.42     2895.49    120.17 o 
   7  -3   8     1279.86     1448.42     89.45 o 
 -10  -2   8     1375.01     1384.72     91.71 o 
  -9  -2   8      101.14       79.51     32.98 o 
  -8  -2   8      719.98      674.66     44.24 o 
  -7  -2   8     4829.55     4832.00    177.10 o 
  -6  -2   8     2041.83     1984.13     56.20 o 
  -5  -2   8      206.98      186.44     20.27 o 
  -4  -2   8     2265.28     2223.61     53.15 o 
  -3  -2   8     4264.41     3968.94     70.94 o 
  -2  -2   8       21.43       36.77     11.77 o 
  -1  -2   8     1344.85     1336.19     42.31 o 
   0  -2   8     3793.35     3695.48     70.92 o 
   1  -2   8     3842.93     3750.25     73.05 o 
   2  -2   8      170.64      160.75     20.45 o 
   3  -2   8     1765.23     1827.02     82.22 o 
   4  -2   8     2345.63     2433.31     98.49 o 
   5  -2   8      893.53      792.88     71.38 o 
   6  -2   8     1716.04     1790.87     94.87 o 
   7  -2   8     1096.35     1012.00     75.45 o 
 -10  -1   8     1953.06     1995.08    109.33 o 
  -9  -1   8      728.39      776.59     50.68 o 
  -8  -1   8       13.50      -12.15     12.91 o 
  -7  -1   8     2087.81     2165.14     68.90 o 
  -6  -1   8     2580.15     2758.55     68.02 o 
  -5  -1   8       22.97       24.25     11.03 o 
  -4  -1   8     2024.01     1956.60    105.27 o 
  -3  -1   8     3931.75     3922.38    124.47 o 
  -2  -1   8      351.28      381.07     26.92 o 
  -1  -1   8       31.12       27.49     11.40 o 
   0  -1   8     4523.77     4702.67     80.97 o 
   1  -1   8     4513.55     4357.63     83.81 o 
   2  -1   8     1394.03     1331.85     47.44 o 
   3  -1   8       55.94       58.28     23.04 o 
   4  -1   8     4177.16     3949.05    127.40 o 
   5  -1   8      928.03     1049.50     69.57 o 
   6  -1   8      150.41      137.34     35.69 o 
 -10   0   8     1939.30     1771.90    103.46 o 
  -9   0   8     1402.96     1479.31     74.54 o 
  -8   0   8       31.01       24.84     16.59 o 
  -7   0   8     2010.11     2013.67     62.23 o 
  -6   0   8     2763.43     2787.94     70.90 o 
  -5   0   8       59.85       49.89     20.56 o 
  -4   0   8     1257.80     1340.90     67.77 o 
  -3   0   8     4685.74     4652.39     86.29 o 
  -2   0   8     1626.13     1749.55     46.77 o 
  -1   0   8     1679.50     1654.39     58.05 o 
   0   0   8     4314.04     4406.09     79.18 o 
   1   0   8     3462.30     3359.85     69.44 o 
   2   0   8     3151.42     3248.00     69.83 o 
   3   0   8       68.06       98.94     27.11 o 
   4   0   8     3340.05     3502.23    121.08 o 
   5   0   8     1387.74     1395.11     80.42 o 
   6   0   8       56.38       64.61     31.62 o 
 -10   1   8      798.40      873.75     89.91 o 
  -9   1   8     1284.84     1362.63     59.09 o 
  -8   1   8      172.23      159.43     25.92 o 
  -7   1   8     1058.90     1179.66     51.88 o 
  -6   1   8     1967.78     2017.44     79.29 o 
  -5   1   8     4289.07     4285.86     88.17 o 
  -4   1   8      600.30      565.86     39.31 o 
  -3   1   8     5047.59     5156.67    132.82 o 
  -2   1   8     5962.04     6152.06     91.26 o 
  -1   1   8      392.15      360.20     27.35 o 
   0   1   8     2567.33     2666.64     62.17 o 
   1   1   8     2857.09     2872.03    153.61 o 
   2   1   8     2128.87     2184.75     59.25 o 
   3   1   8      723.41      644.70     58.73 o 
   4   1   8     1715.12     1672.05     85.39 o 
   5   1   8     2225.60     2079.56     98.49 o 
 -10   2   8      111.65       63.25     35.69 o 
  -9   2   8     1214.16     1219.75     57.62 o 
  -8   2   8      298.75      310.63     35.31 o 
  -7   2   8       27.80        9.13     19.88 o 
  -6   2   8      295.75      317.28     35.92 o 
  -5   2   8     2766.34     2915.95     76.11 o 
  -4   2   8      702.72      599.18     41.47 o 
  -3   2   8      570.19      598.85     40.88 o 
  -2   2   8     3605.38     3956.73    118.37 o 
  -1   2   8      879.97      765.53     40.66 o 
   0   2   8      322.16      367.52     29.26 o 
   1   2   8     1325.16     1356.46     47.27 o 
   2   2   8     1405.66     1552.33     75.00 o 
   3   2   8      253.71      232.67     38.40 o 
   4   2   8      171.20      190.20     39.31 o 
   5   2   8     1640.75     1476.88     85.39 o 
  -9   3   8      764.83      883.99     59.47 o 
  -8   3   8      410.40      371.88     39.24 o 
  -7   3   8      316.97      351.01     58.73 o 
  -6   3   8      981.37      970.38     50.29 o 
  -5   3   8      804.09      894.88     46.82 o 
  -4   3   8      811.36      783.35     45.97 o 
  -3   3   8        3.17       12.91     14.85 o 
  -2   3   8     1544.83     1617.84     78.16 o 
  -1   3   8     1238.21     1279.91     70.48 o 
   0   3   8       80.71       55.12     24.40 o 
   1   3   8       42.40       31.23     13.83 o 
   2   3   8     2848.38     3150.74    107.52 o 
   3   3   8      158.85      136.89     32.98 o 
   4   3   8        2.48      -13.55     22.59 o 
  -9   4   8      605.46      582.35     81.32 o 
  -8   4   8     1056.90     1131.88     62.85 o 
  -7   4   8      353.20      319.88     37.62 o 
  -6   4   8      866.20      854.97     51.67 o 
  -5   4   8     1578.72     1654.44     63.97 o 
  -4   4   8     1663.90     1631.41     62.83 o 
  -3   4   8       67.07       65.91     20.13 o 
  -2   4   8     1965.31     1867.96     65.53 o 
  -1   4   8     1810.70     1863.61     86.74 o 
   0   4   8      654.10      813.21     60.09 o 
   1   4   8      283.60      287.33     43.37 o 
  -7   5   8      964.84      937.11     57.47 o 
  -6   5   8      198.82      152.89     29.71 o 
  -5   5   8      698.86      705.15     53.84 o 
  -4   5   8     1032.82     1244.24     76.58 o 
  -3   5   8      260.25      172.20     28.94 o 
  -2   5   8      135.06      133.80     26.80 o 
  -1   5   8      605.75      540.79     60.54 o 
   0   5   8     1070.32     1096.03     72.74 o 
   1   5   8       17.71      -19.88     19.88 o 
  -6   6   8       17.60      -10.46     18.87 o 
  -5   6   8       19.86       10.21     19.55 o 
  -4   6   8     1113.15     1059.89    105.72 o 
  -3   6   8       95.98      140.50     49.24 o 
  -2   6   8       24.02       23.49     31.62 o 
  -3 -11   9      470.82      451.33     60.99 o 
  -2 -11   9      252.65      232.22     46.53 o 
  -1 -11   9      606.02      673.61     69.12 o 
   0 -11   9     1185.65     1174.64     79.51 o 
   1 -11   9       45.06       17.17     27.56 o 
   2 -11   9      434.97      580.54     65.06 o 
  -5 -10   9        4.13      -13.55     22.59 o 
  -4 -10   9      878.85      832.19     75.00 o 
  -3 -10   9      565.09      562.47     62.35 o 
  -2 -10   9        0.16        0.90     21.69 o 
  -1 -10   9      528.72      450.88     55.57 o 
   0 -10   9     1913.02     2112.54     97.59 o 
   1 -10   9      655.05      810.05     74.09 o 
   2 -10   9       46.24       96.23     33.43 o 
   3 -10   9      829.07      969.98     82.68 o 
  -6  -9   9      405.64      409.77     54.67 o 
  -5  -9   9       11.50        3.16     23.94 o 
  -4  -9   9     1415.14     1327.79     78.16 o 
  -3  -9   9      882.55      789.27     70.03 o 
  -2  -9   9      204.22      180.26     37.95 o 
  -1  -9   9      269.87      225.44     41.56 o 
   0  -9   9     2452.17     2394.01    100.30 o 
   1  -9   9      839.84      798.30     60.09 o 
   2  -9   9       95.46       62.35     29.37 o 
   3  -9   9      618.09      742.28     71.38 o 
   4  -9   9     2293.90     2383.16    109.33 o 
  -7  -8   9      850.83     1022.39     73.64 o 
  -6  -8   9     1442.95     1644.95     87.19 o 
  -5  -8   9      113.58      183.42     38.85 o 
  -4  -8   9     2118.69     2136.04     94.87 o 
  -3  -8   9     1699.60     1747.95     84.94 o 
  -2  -8   9     1944.73     1873.55     86.74 o 
  -1  -8   9       28.06        0.45     18.07 o 
   0  -8   9     1763.23     1758.34     83.13 o 
   1  -8   9     1972.87     2160.88     94.42 o 
   2  -8   9      591.55      533.56     58.28 o 
   3  -8   9     1118.58     1120.88     71.83 o 
   4  -8   9     2458.58     2604.54    112.95 o 
   5  -8   9      909.02      988.50     86.74 o 
  -8  -7   9        1.67       -5.42     20.33 o 
  -7  -7   9      255.92      239.90     41.11 o 
  -6  -7   9     1445.12     1413.18     77.71 o 
  -5  -7   9     1776.99     1840.57     85.39 o 
  -4  -7   9      494.56      512.78     54.67 o 
  -3  -7   9     1440.44     1432.61     74.54 o 
  -2  -7   9     7969.81     7887.70    174.39 o 
  -1  -7   9       60.69       62.35     23.94 o 
   0  -7   9      270.93      276.94     40.66 o 
   1  -7   9     3090.04     2875.61    104.81 o 
   2  -7   9      977.82      871.49     62.80 o 
   3  -7   9      433.53      412.03     52.86 o 
   4  -7   9     1742.26     1840.57     93.52 o 
   5  -7   9     1833.50     1909.24    100.30 o 
   6  -7   9      680.52      734.60     76.80 o 
  -9  -6   9     1139.71     1294.81     77.71 o 
  -8  -6   9      397.79      391.70     49.70 o 
  -7  -6   9      377.01      411.58     48.79 o 
  -6  -6   9     2015.28     1940.87     84.94 o 
  -5  -6   9      552.40      613.97     41.12 o 
  -4  -6   9       55.35       53.87     17.15 o 
  -3  -6   9     1849.23     1890.30     74.09 o 
  -2  -6   9     6039.84     5731.20    190.65 o 
  -1  -6   9       11.09        9.04     17.17 o 
   0  -6   9       17.54       12.20     16.26 o 
   1  -6   9     5295.42     5005.77    138.70 o 
   2  -6   9     2028.18     2283.32     94.42 o 
   3  -6   9      145.46       95.78     29.37 o 
   4  -6   9      369.71      305.86     46.53 o 
   5  -6   9     2859.10     2940.21    122.43 o 
   6  -6   9     1122.74     1304.75     88.10 o 
  -9  -5   9      875.63      959.59     64.61 o 
  -8  -5   9      876.63      940.38     63.93 o 
  -7  -5   9       98.94       77.80     19.04 o 
  -6  -5   9     2425.51     2511.72     67.64 o 
  -5  -5   9     1602.20     1640.49     54.03 o 
  -4  -5   9      436.66      398.87     32.00 o 
  -3  -5   9     2024.96     1961.66     57.56 o 
  -2  -5   9     3536.09     3395.65     75.05 o 
  -1  -5   9      658.88      716.21     38.58 o 
   0  -5   9       23.94       32.53     15.36 o 
   1  -5   9     3057.55     2950.47    145.02 o 
   2  -5   9     3264.84     3256.01    112.04 o 
   3  -5   9     1047.65     1080.22     68.67 o 
   4  -5   9      243.12      220.02     40.21 o 
   5  -5   9     3288.18     3352.69    130.57 o 
   6  -5   9      910.27      989.41     87.19 o 
  -8  -4   9     1624.21     1713.86     57.82 o 
  -7  -4   9       40.26       38.17     15.70 o 
  -6  -4   9     1148.51     1174.31     45.35 o 
  -5  -4   9     2906.14     2976.68     70.05 o 
  -4  -4   9     2753.42     2805.30     66.57 o 
  -3  -4   9      141.86      128.68     19.49 o 
  -2  -4   9     2641.34     2676.25     64.80 o 
  -1  -4   9     2336.96     2249.29     60.61 o 
   0  -4   9      491.55      413.80     84.94 o 
   1  -4   9     3332.55     3075.93     71.22 o 
   2  -4   9     1886.54     1827.29     56.37 o 
   3  -4   9     2552.06     2398.98     98.94 o 
   4  -4   9       40.04       18.52     20.33 o 
   5  -4   9     2187.92     2574.27    114.75 o 
   6  -4   9     1280.16     1227.95     84.03 o 
  -9  -3   9      261.16      211.44     40.66 o 
  -8  -3   9     2885.54     2974.55    111.14 o 
  -7  -3   9      593.47      531.75     56.02 o 
  -6  -3   9       80.99       63.50     16.82 o 
  -5  -3   9     3707.03     3551.21     73.45 o 
  -4  -3   9     3974.23     3875.50     76.40 o 
  -3  -3   9      185.25      230.71     27.56 o 
  -2  -3   9      290.58      278.32     25.86 o 
  -1  -3   9     2715.52     2599.73     63.53 o 
   0  -3   9     1171.90     1121.82    109.78 o 
   1  -3   9      799.23      769.63     36.99 o 
   2  -3   9     2274.75     2240.08     61.45 o 
   3  -3   9     4714.65     4952.91    143.67 o 
   4  -3   9       15.25       10.39     20.78 o 
   5  -3   9     2393.11     2260.28    106.17 o 
   6  -3   9     1477.11     1638.62     94.87 o 
  -9  -2   9       29.14       46.99     28.91 o 
  -8  -2   9     3651.29     3557.80    120.63 o 
  -7  -2   9     1117.22     1160.18     69.57 o 
  -6  -2   9      271.62      217.76     37.95 o 
  -5  -2   9     1617.63     1636.81     48.41 o 
  -4  -2   9     2880.89     2781.41     62.61 o 
  -3  -2   9      155.58      141.59     19.64 o 
  -2  -2   9        7.72       16.41     11.72 o 
  -1  -2   9     3902.92     3755.27     75.32 o 
   0  -2   9     2163.16     2092.59     57.16 o 
   1  -2   9       70.29      105.13     18.82 o 
   2  -2   9      950.57      968.01     41.32 o 
   3  -2   9     3840.22     3874.50    126.50 o 
   4  -2   9      437.28      477.54     56.47 o 
   5  -2   9      249.00      214.60     41.56 o 
   6  -2   9     1277.44     1292.10     86.74 o 
  -9  -1   9       40.00       38.85     27.11 o 
  -8  -1   9     1402.86     1339.09     77.71 o 
  -7  -1   9     1606.35     1610.61     81.32 o 
  -6  -1   9     1397.14     1468.30     76.35 o 
  -5  -1   9      887.76      900.41     61.89 o 
  -4  -1   9     1928.89     1874.50     85.61 o 
  -3  -1   9     1083.25     1054.45     39.40 o 
  -2  -1   9        1.68       -5.57     10.48 o 
  -1  -1   9     5120.18     5065.38     88.10 o 
   0  -1   9     2694.14     2703.30     64.98 o 
   1  -1   9     1847.34     1676.61     61.22 o 
   2  -1   9      219.44      270.01     31.62 o 
   3  -1   9     1894.79     1654.89     82.22 o 
   4  -1   9      573.00      549.37     60.09 o 
   5  -1   9      232.37      215.50     42.47 o 
 -10   0   9     1839.78     1922.79    108.43 o 
  -9   0   9       82.39       28.91     25.75 o 
  -8   0   9      828.26      857.03     65.06 o 
  -7   0   9     2740.08     2967.32    110.24 o 
  -6   0   9     1664.53     1728.98     82.68 o 
  -5   0   9      309.53      206.47     37.95 o 
  -4   0   9     2496.06     2361.93     93.52 o 
  -3   0   9     2671.46     2519.15     96.23 o 
  -2   0   9      594.28      542.35     31.58 o 
  -1   0   9     3262.86     3325.86     71.35 o 
   0   0   9     4895.61     4930.74     89.41 o 
   1   0   9     2287.33     2265.82     82.00 o 
   2   0   9       32.78       16.72     19.43 o 
   3   0   9     1762.85     1733.95     84.94 o 
   4   0   9     2128.51     2184.83    101.20 o 
   5   0   9      392.72      372.27     53.76 o 
  -9   1   9       46.67       23.36     19.64 o 
  -8   1   9       62.46       83.13     31.62 o 
  -7   1   9     1519.43     1462.88     81.32 o 
  -6   1   9     2090.18     2016.31     91.71 o 
  -5   1   9        7.32      -10.84     17.62 o 
  -4   1   9      485.92      661.86     64.15 o 
  -3   1   9     3074.94     3407.81    114.30 o 
  -2   1   9     1170.96     1143.01     67.77 o 
  -1   1   9      283.76      347.35     28.80 o 
   0   1   9     1371.67     1486.77     92.16 o 
   1   1   9     3316.82     3411.11     97.81 o 
   2   1   9       13.51        8.13     19.43 o 
   3   1   9     1238.09     1199.94     72.74 o 
   4   1   9     1731.67     1578.99     88.10 o 
  -9   2   9      506.05      543.20     48.43 o 
  -8   2   9       19.14       -6.78     20.33 o 
  -7   2   9      599.42      594.55     62.35 o 
  -6   2   9      237.92      277.85     44.27 o 
  -5   2   9      776.27      633.85     61.89 o 
  -4   2   9      297.25      236.74     40.21 o 
  -3   2   9     2805.13     2811.91    106.17 o 
  -2   2   9     1070.63     1269.51     72.74 o 
  -1   2   9        0.22      -15.36     15.36 o 
   0   2   9      407.18      438.68     49.70 o 
   1   2   9     2789.68     3098.72     75.81 o 
   2   2   9       18.61       34.79     21.69 o 
   3   2   9        6.59        1.81     21.23 o 
   4   2   9     1166.02     1289.39     81.32 o 
  -8   3   9      583.93      579.97     50.88 o 
  -7   3   9      861.94      891.37     68.67 o 
  -6   3   9      884.38      838.06     65.51 o 
  -5   3   9      631.61      751.77     71.83 o 
  -4   3   9      393.00      513.23     59.18 o 
  -3   3   9     2780.38     2919.88    112.49 o 
  -2   3   9     1332.52     1340.44     76.80 o 
  -1   3   9      301.82      307.67     44.73 o 
   0   3   9      166.81      162.19     35.69 o 
   1   3   9     2084.21     2328.95     98.49 o 
   2   3   9      491.89      432.81     51.05 o 
   3   3   9        8.28       10.39     23.04 o 
  -7   4   9      163.67      216.86     45.18 o 
  -6   4   9      598.05      595.45     65.06 o 
  -5   4   9     1118.92     1218.01     78.61 o 
  -4   4   9       72.02       63.25     29.37 o 
  -3   4   9      533.86      557.05     62.35 o 
  -2   4   9      988.87     1146.63     75.90 o 
  -1   4   9     1111.06     1188.19     76.80 o 
   0   4   9      115.78      106.62     32.98 o 
  -6   5   9      326.63      263.84     47.89 o 
  -5   5   9      970.25     1070.73     75.90 o 
  -4   5   9      199.17      201.04     42.02 o 
  -3   5   9       38.16       15.36     24.85 o 
  -2   5   9      487.18      651.02     70.03 o 
  -1   5   9      736.76      796.95     75.45 o 
  -1 -11  10     1170.02     1174.64     83.58 o 
  -4 -10  10      495.22      543.95     65.96 o 
  -3 -10  10       14.56      -18.52     18.52 o 
  -2 -10  10      418.37      412.03     57.38 o 
  -1 -10  10     1160.68     1335.47     84.94 o 
   0 -10  10      300.23      242.61     45.18 o 
   1 -10  10       13.49       -5.87     23.49 o 
   2 -10  10     1183.20     1186.39     79.51 o 
  -6  -9  10       83.13       42.47     29.37 o 
  -5  -9  10      917.70     1194.52     79.97 o 
  -4  -9  10      891.72      959.59     69.57 o 
  -3  -9  10      490.93      452.69     58.28 o 
  -2  -9  10      221.71      198.79     39.76 o 
  -1  -9  10     2373.26     2519.15    106.62 o 
   0  -9  10      883.39      883.24     76.35 o 
   1  -9  10      247.60      261.13     44.73 o 
   2  -9  10     1088.32     1213.94     79.51 o 
   3  -9  10     1391.50     1443.45     86.29 o 
  -7  -8  10     1699.01     1794.49     95.78 o 
  -6  -8  10      297.85      328.45     49.70 o 
  -5  -8  10      241.95      197.43     39.76 o 
  -4  -8  10     1097.91     1060.79     70.48 o 
  -3  -8  10     1821.71     2042.07     93.97 o 
  -2  -8  10        9.47       -6.32     21.69 o 
  -1  -8  10      509.13      625.72     61.89 o 
   0  -8  10     2076.54     2106.67     93.97 o 
   1  -8  10     1020.98     1035.49     70.03 o 
   2  -8  10      374.66      381.31     52.41 o 
   3  -8  10      466.47      468.05     57.83 o 
   4  -8  10     1632.73     1642.24     94.87 o 
  -8  -7  10      144.86       36.59     29.37 o 
  -7  -7  10      680.00      671.80     66.41 o 
  -6  -7  10     1296.06     1298.88     74.54 o 
  -5  -7  10        8.51      -10.84     18.07 o 
  -4  -7  10     1133.44     1161.09     69.57 o 
  -3  -7  10     2944.19     2872.45    105.72 o 
  -2  -7  10      304.89      366.85     46.53 o 
  -1  -7  10      164.12      166.71     33.88 o 
   0  -7  10     2752.18     2470.36     99.39 o 
   1  -7  10     1319.73     1215.75     73.19 o 
   2  -7  10        0.07      -10.39     17.17 o 
   3  -7  10      416.62      490.19     60.09 o 
   4  -7  10     2210.57     2242.66    107.52 o 
   5  -7  10      436.77      444.10     60.99 o 
  -8  -6  10       17.65        8.58     24.40 o 
  -7  -6  10     1145.74     1136.51     52.07 o 
  -6  -6  10      631.63      721.78     47.07 o 
  -5  -6  10      339.90      388.46     35.03 o 
  -4  -6  10      888.22      850.76     79.97 o 
  -3  -6  10     5638.32     5549.01    126.27 o 
  -2  -6  10     1474.49     1587.64     85.16 o 
  -1  -6  10      136.47      128.27     21.47 o 
   0  -6  10     4087.71     4172.68    126.95 o 
   1  -6  10     4316.82     4526.88    135.54 o 
   2  -6  10        8.87        2.26     19.88 o 
   3  -6  10      380.52      406.15     52.86 o 
   4  -6  10     2509.20     2676.37    116.11 o 
   5  -6  10      435.28      496.06     64.15 o 
  -9  -5  10     1179.46     1293.91     84.48 o 
  -8  -5  10       16.53       33.11     17.81 o 
  -7  -5  10     1430.73     1324.10     53.13 o 
  -6  -5  10     1302.68     1338.05     52.29 o 
  -5  -5  10      928.15      971.51     44.42 o 
  -4  -5  10      927.43      973.59     83.81 o 
  -3  -5  10     4413.63     4229.58     87.59 o 
  -2  -5  10     1838.56     1855.90     58.57 o 
  -1  -5  10      206.37      229.34     26.34 o 
   0  -5  10     1510.40     1470.27     85.84 o 
   1  -5  10     2922.65     2970.22     94.42 o 
   2  -5  10     1946.16     1981.61     63.23 o 
   3  -5  10      342.42      381.31     50.60 o 
   4  -5  10     2899.07     2879.67    119.72 o 
   5  -5  10     1393.99     1338.19     87.19 o 
  -9  -4  10     1479.99     1749.76     93.97 o 
  -8  -4  10        9.26       -1.81     22.59 o 
  -7  -4  10      695.85      686.66     40.04 o 
  -6  -4  10     2075.86     2013.99     61.24 o 
  -5  -4  10     1235.53     1244.31    112.72 o 
  -4  -4  10       87.81       61.37     16.91 o 
  -3  -4  10      619.09      555.76     46.08 o 
  -2  -4  10     2278.14     2270.95     62.99 o 
  -1  -4  10     1203.06     1159.86     46.80 o 
   0  -4  10      813.02      862.28     55.57 o 
   1  -4  10      859.83      840.12     41.69 o 
   2  -4  10     3287.89     3234.83     78.63 o 
   3  -4  10       43.47       52.41     26.66 o 
   4  -4  10     1999.48     2025.35    102.10 o 
   5  -4  10     2675.52     2657.85    120.63 o 
  -9  -3  10     1208.90     1260.48     80.87 o 
  -8  -3  10      379.67      432.36     56.47 o 
  -7  -3  10       20.11       42.92     27.11 o 
  -6  -3  10     2332.17     2236.78     97.13 o 
  -5  -3  10     1681.76     1676.97     54.89 o 
  -4  -3  10      195.75      193.59     42.92 o 
  -3  -3  10       53.34       58.31     35.24 o 
  -2  -3  10     2871.74     2854.94     79.06 o 
  -1  -3  10      824.33      814.56     39.23 o 
   0  -3  10       94.49       54.31     16.77 o 
   1  -3  10     1325.60     1290.23     49.50 o 
   2  -3  10     3471.51     3355.46     79.13 o 
   3  -3  10      168.42      135.99     36.14 o 
   4  -3  10      567.40      514.13     60.54 o 
   5  -3  10     2151.42     2191.15    109.33 o 
  -9  -2  10      985.42      997.09     74.09 o 
  -8  -2  10     1200.01     1185.03     77.26 o 
  -7  -2  10      414.21      515.03     56.92 o 
  -6  -2  10      854.62      725.57     66.41 o 
  -5  -2  10     2318.90     2294.16     96.68 o 
  -4  -2  10     1543.54     1610.39     64.15 o 
  -3  -2  10        9.75        5.50     11.50 o 
  -2  -2  10     2366.20     2338.38     61.94 o 
  -1  -2  10     1933.17     1770.50     54.99 o 
   0  -2  10      472.30      499.75     56.25 o 
   1  -2  10      960.14      920.05     42.64 o 
   2  -2  10     2407.45     2591.89    104.81 o 
   3  -2  10     1253.80     1154.31     73.64 o 
   4  -2  10       39.82       70.48     28.91 o 
   5  -2  10     1861.52     1828.82    101.20 o 
  -9  -1  10      650.13      695.75     69.57 o 
  -8  -1  10     1869.17     1803.97     93.07 o 
  -7  -1  10      709.73      585.51     62.35 o 
  -6  -1  10      515.51      515.94     58.73 o 
  -5  -1  10     2376.09     2452.74    101.20 o 
  -4  -1  10     2631.32     2704.83    104.36 o 
  -3  -1  10       24.96       22.72     13.11 o 
  -2  -1  10     2818.42     2850.87     80.64 o 
  -1  -1  10     2705.45     2633.71     74.09 o 
   0  -1  10     1089.69     1068.33     45.24 o 
   1  -1  10      627.21      715.53     43.92 o 
   2  -1  10     2497.20     2713.87    106.17 o 
   3  -1  10     1043.40     1077.51     72.29 o 
   4  -1  10      278.90      289.14     48.34 o 
  -9   0  10      369.21      443.65     59.18 o 
  -8   0  10     1543.47     1527.48     87.65 o 
  -7   0  10     1413.92     1433.96     82.68 o 
  -6   0  10       52.20       18.52     22.59 o 
  -5   0  10      727.50      857.49     62.80 o 
  -4   0  10     3295.92     3262.79    116.56 o 
  -3   0  10      365.91      344.71     48.79 o 
  -2   0  10      152.76      122.89     31.62 o 
  -1   0  10     2433.48     2315.39     63.60 o 
   0   0  10     1017.63     1051.57     92.62 o 
   1   0  10       90.51       65.08     19.43 o 
   2   0  10      289.70      312.63     45.63 o 
   3   0  10     1398.47     1480.05     84.48 o 
   4   0  10      684.09      562.02     62.80 o 
  -9   1  10        0.54      -10.84     25.30 o 
  -8   1  10      616.82      676.32     68.67 o 
  -7   1  10     1946.62     2023.09     98.94 o 
  -6   1  10      550.72      561.12     61.44 o 
  -5   1  10      160.70      113.40     32.08 o 
  -4   1  10     1878.39     2074.59     95.33 o 
  -3   1  10      308.65      394.41     51.96 o 
  -2   1  10      202.96      169.87     36.14 o 
  -1   1  10     1336.90     1447.97     79.51 o 
   0   1  10     1151.48     1171.62     48.68 o 
   1   1  10      361.24      355.74     33.69 o 
   2   1  10       26.60      -14.01     19.88 o 
   3   1  10     1618.38     1810.75     93.97 o 
  -8   2  10      972.05      961.40     75.00 o 
  -7   2  10      354.73      398.93     54.21 o 
  -6   2  10      845.75      784.75     74.54 o 
  -5   2  10      207.04      172.13     39.31 o 
  -4   2  10     1441.76     1635.46     89.91 o 
  -3   2  10     1589.88     1817.53     93.07 o 
  -2   2  10      178.88      171.68     38.85 o 
  -1   2  10     1497.80     1686.96     88.10 o 
   0   2  10     2332.70     2438.28    103.01 o 
   2   2  10      138.85       89.91     29.82 o 
  -7   3  10      535.38      719.69     74.54 o 
  -6   3  10      445.35      518.65     63.70 o 
  -5   3  10       16.73        2.26     22.14 o 
  -4   3  10      710.77      663.22     68.67 o 
  -3   3  10     1410.40     1489.98     86.29 o 
  -2   3  10      392.47      386.73     53.31 o 
  -1   3  10      133.24      161.74     40.21 o 
   0   3  10     1130.57     1183.68     78.61 o 
  -6   4  10      595.32      620.30     69.12 o 
  -5   4  10       78.92       76.80     34.79 o 
  -4   4  10      120.66      126.95     36.59 o 
  -3   4  10      698.02      771.65     73.64 o 
  -2   4  10      401.30      371.37     54.67 o 
  -1   4  10       16.30       10.84     28.01 o 
  -3 -10  11      447.94      508.26     64.15 o 
  -2 -10  11      901.01     1049.95     79.06 o 
  -1 -10  11      507.74      473.47     60.54 o 
   0 -10  11       17.47       17.17     28.91 o 
  -5  -9  11     1305.81     1534.26     91.26 o 
  -4  -9  11      969.19     1147.08     79.97 o 
  -3  -9  11        0.19       25.75     26.66 o 
  -2  -9  11      752.77      826.31     75.45 o 
  -1  -9  11     1537.07     1465.59     84.48 o 
   0  -9  11      231.30      277.40     49.70 o 
   1  -9  11      340.63      238.09     44.73 o 
   2  -9  11      791.54      925.71     82.22 o 
  -6  -8  11       11.13       29.37     28.46 o 
  -5  -8  11      784.63      964.11     71.83 o 
  -4  -8  11      984.66     1005.67     70.93 o 
  -3  -8  11      271.72      268.36     46.53 o 
  -2  -8  11      166.92      182.97     39.31 o 
  -1  -8  11     2629.57     2570.20    108.43 o 
   0  -8  11      741.39      705.69     69.57 o 
   1  -8  11       79.16       88.55     31.62 o 
   2  -8  11      603.29      485.67     60.09 o 
   3  -8  11     1308.56     1390.59     88.10 o 
  -7  -7  11      865.23     1062.15     74.09 o 
  -6  -7  11      280.69      201.50     42.02 o 
  -5  -7  11      887.57      856.13     64.61 o 
  -4  -7  11      856.13      828.12     61.44 o 
  -3  -7  11      412.51      434.16     52.41 o 
  -2  -7  11      181.50      169.42     34.79 o 
  -1  -7  11     2223.46     2000.95     93.07 o 
   0  -7  11     1540.80     1559.11     84.48 o 
   1  -7  11      229.72      215.05     42.02 o 
   2  -7  11      723.55      820.44     75.90 o 
   3  -7  11     1947.80     1985.14    102.56 o 
  -8  -6  11      992.96     1091.80     54.08 o 
  -7  -6  11      729.23      738.19    111.82 o 
  -6  -6  11      616.32      617.57     52.63 o 
  -5  -6  11      794.07      871.71     77.48 o 
  -4  -6  11      610.90      566.16     42.13 o 
  -3  -6  11     2332.70     2402.49     72.96 o 
  -2  -6  11       19.33        9.97     16.94 o 
  -1  -6  11      829.81      806.52     45.03 o 
   0  -6  11     3775.46     3676.48    100.30 o 
   1  -6  11     1257.18     1118.17     71.38 o 
   2  -6  11      276.38      234.48     43.82 o 
   3  -6  11     2245.58     2314.94    109.78 o 
   4  -6  11     1251.16     1251.44     83.58 o 
  -8  -5  11      239.26      133.28     38.85 o 
  -7  -5  11     2586.84     2432.23     75.67 o 
  -6  -5  11      544.50      455.49     38.21 o 
  -5  -5  11      198.24      191.43     26.15 o 
  -4  -5  11     1563.09     1523.03     82.45 o 
  -3  -5  11     4401.02     4270.03     92.35 o 
  -2  -5  11       11.96       -0.67     17.39 o 
  -1  -5  11       32.28       47.40     17.49 o 
   0  -5  11     1987.36     1738.86     60.37 o 
   1  -5  11     3049.06     3096.79     80.66 o 
   2  -5  11      238.77      263.84     46.08 o 
   3  -5  11     1263.63     1278.55     82.22 o 
   4  -5  11     2549.38     2634.81    121.53 o 
  -8  -4  11       19.10       13.10     25.75 o 
  -7  -4  11     1718.65     1687.41     92.62 o 
  -6  -4  11      907.84      927.97     69.12 o 
  -5  -4  11      196.83      161.81     24.85 o 
  -4  -4  11     1723.71     1684.59     57.18 o 
  -3  -4  11     3437.88     3228.49     78.41 o 
  -2  -4  11      384.70      390.10     34.34 o 
  -1  -4  11        0.81        0.93     14.65 o 
   0  -4  11     1769.88     1690.90     59.25 o 
   1  -4  11      919.19      964.64     46.63 o 
   2  -4  11      141.96       80.42     28.91 o 
   3  -4  11      408.51      332.51     50.60 o 
   4  -4  11     2918.08     3106.02    131.47 o 
  -9  -3  11      779.05      787.01     78.16 o 
  -8  -3  11       35.87       15.36     26.66 o 
  -7  -3  11      533.82      623.91     66.41 o 
  -6  -3  11     1016.19     1089.70     75.00 o 
  -5  -3  11      177.18      117.92     35.24 o 
  -4  -3  11      135.53      144.25     21.98 o 
  -3  -3  11     1716.97     1659.93     55.53 o 
  -2  -3  11     1437.16     1458.39     53.12 o 
  -1  -3  11      301.09      331.15     31.93 o 
   0  -3  11     1808.16     1798.53     60.38 o 
   1  -3  11     1405.94     1470.36     55.88 o 
   2  -3  11     1031.57     1128.11     74.54 o 
   3  -3  11       95.14      108.88     34.34 o 
   4  -3  11     1774.26     1887.10    101.65 o 
  -9  -2  11      926.55      997.99     87.65 o 
  -8  -2  11       63.69      114.30     37.05 o 
  -7  -2  11      112.13       70.93     31.17 o 
  -6  -2  11     1246.26     1172.83     76.80 o 
  -5  -2  11     1560.54     1720.40     89.91 o 
  -4  -2  11       21.96       21.23     23.49 o 
  -3  -2  11     1714.75     1706.04     55.53 o 
  -2  -2  11     3072.28     3108.33     82.22 o 
  -1  -2  11      366.86      397.02     34.61 o 
   0  -2  11     1489.74     1486.58     55.43 o 
   1  -2  11     1613.40     1555.47     57.66 o 
   2  -2  11     1475.49     1448.42     83.58 o 
   3  -2  11       95.34       57.38     29.37 o 
  -8  -1  11      307.67      311.73     50.60 o 
  -7  -1  11        7.33      -10.84     23.04 o 
  -6  -1  11     1160.57      907.18     70.48 o 
  -5  -1  11     3188.15     3365.34    125.60 o 
  -4  -1  11      476.81      465.79     56.47 o 
  -3  -1  11      200.50      181.17     39.31 o 
  -2  -1  11     2731.79     3010.69    114.30 o 
  -1  -1  11     1032.61      999.69     59.18 o 
   0  -1  11      153.13      171.27     35.01 o 
   1  -1  11     1056.85     1030.60     48.55 o 
   2  -1  11     1627.19     1727.17     89.45 o 
   3  -1  11      109.24      112.95     35.69 o 
  -8   0  11      448.27      449.07     61.44 o 
  -7   0  11      173.57      242.61     46.08 o 
  -6   0  11      435.64      471.21     58.28 o 
  -5   0  11     1658.25     1752.92     93.07 o 
  -4   0  11      722.50      615.33     65.51 o 
  -3   0  11      479.38      367.75     51.05 o 
  -2   0  11     1506.70     1574.92     84.94 o 
  -1   0  11      700.75      580.09     61.89 o 
   0   0  11      223.33      214.99     27.92 o 
   1   0  11      305.38      200.59     38.85 o 
   2   0  11     1762.96     1887.10     94.42 o 
  -8   1  11     1057.19     1228.85     84.94 o 
  -7   1  11      423.08      463.98     60.54 o 
  -6   1  11      632.18      638.37     68.22 o 
  -5   1  11     1096.44     1062.15     76.35 o 
  -4   1  11      468.31      419.26     55.57 o 
  -3   1  11       48.36       33.43     26.20 o 
  -2   1  11      651.37      650.12     68.22 o 
  -1   1  11     1143.68     1049.04     74.09 o 
   0   1  11      893.08      934.29     70.03 o 
  -7   2  11      870.01      866.97     81.77 o 
  -6   2  11       53.07       51.96     29.37 o 
  -5   2  11      752.32      825.41     81.32 o 
  -4   2  11      890.84      956.88     86.29 o 
  -3   2  11      153.59       84.48     32.08 o 
  -2   2  11      392.26      467.15     59.64 o 
  -1   2  11      926.86      998.90     75.45 o 
   0   2  11     1533.22     1709.55     93.97 o 
  -5   3  11       91.36      132.82     40.21 o 
  -4   3  11      859.16      895.89     82.68 o 
  -3   3  11      520.70      469.86     61.89 o 
  -2   3  11       43.38       63.25     32.98 o 
  -3  -9  12      305.34      360.52     55.12 o 
  -2  -9  12     1412.81     1541.94     90.81 o 
  -1  -9  12      137.54       93.97     35.69 o 
   0  -9  12        6.15       29.37     29.82 o 
  -5  -8  12      751.40      802.82     74.54 o 
  -4  -8  12      172.86      180.71     41.56 o 
  -3  -8  12       53.41       26.66     28.46 o 
  -2  -8  12     1345.01     1343.61     82.68 o 
  -1  -8  12      507.71      445.46     57.38 o 
   0  -8  12       91.97       65.06     32.98 o 
   1  -8  12      890.67      884.59     79.51 o 
  -6  -7  12      737.13      848.00     75.00 o 
  -5  -7  12      819.27      969.49     54.44 o 
  -4  -7  12      814.86      847.38     55.34 o 
  -3  -7  12      222.24      214.22     29.90 o 
  -2  -7  12      972.76     1037.30     70.93 o 
  -1  -7  12     1240.22     1189.10     76.35 o 
   0  -7  12      601.58      690.78     68.22 o 
   1  -7  12      646.02      601.33     64.15 o 
   2  -7  12     1139.84     1283.07     85.39 o 
  -7  -6  12      491.31      533.69    101.20 o 
  -6  -6  12       25.58       16.49     18.21 o 
  -5  -6  12      916.97      928.16     49.92 o 
  -4  -6  12     1861.65     1972.77    130.34 o 
  -3  -6  12        2.67       12.85     15.29 o 
  -2  -6  12      235.94      200.17     29.02 o 
  -1  -6  12     2228.16     2177.14     71.83 o 
   0  -6  12      964.60      919.03     51.59 o 
   1  -6  12      134.12      162.19     38.85 o 
   2  -6  12      561.14      705.69     73.19 o 
  -7  -5  12      677.63      689.42     75.90 o 
  -6  -5  12       74.19      110.52     23.55 o 
  -5  -5  12      456.59      477.00     39.87 o 
  -4  -5  12     2127.66     2008.05     82.90 o 
  -3  -5  12      659.30      657.36     45.92 o 
  -2  -5  12        2.19        1.62     15.05 o 
  -1  -5  12      917.69      946.09    130.34 o 
   0  -5  12     2660.05     2730.59     78.88 o 
   1  -5  12        6.04      -10.88     15.75 o 
   2  -5  12      505.39      560.21     64.61 o 
  -8  -4  12      712.82      681.29     74.09 o 
  -7  -4  12      815.49      889.56     82.22 o 
  -6  -4  12      584.25      500.58     62.80 o 
  -5  -4  12       85.47      128.31     37.05 o 
  -4  -4  12     3053.37     2948.57     78.53 o 
  -3  -4  12     1189.73     1129.78    113.40 o 
  -2  -4  12       18.73        8.05     15.85 o 
  -1  -4  12     1887.61     1783.60     63.17 o 
   0  -4  12     1066.26     1118.15     86.52 o 
   1  -4  12      491.09      497.06     54.89 o 
   2  -4  12      242.00      317.15     50.15 o 
  -8  -3  12      342.27      265.65     50.60 o 
  -7  -3  12      779.40      663.22     72.74 o 
  -6  -3  12      497.87      515.03     63.70 o 
  -5  -3  12      302.59      331.61     52.41 o 
  -4  -3  12     1638.32     1713.62     92.62 o 
  -3  -3  12     1459.48     1369.65    134.86 o 
  -2  -3  12      249.14      235.03     29.38 o 
  -1  -3  12     2376.84     2392.20     89.45 o 
   0  -3  12     1661.98     1753.93     67.77 o 
   1  -3  12     1125.02     1127.13     77.03 o 
   2  -3  12       98.37      111.59     33.88 o 
  -8  -2  12        4.31      -10.39     28.46 o 
  -7  -2  12      737.87      673.16     73.64 o 
  -6  -2  12      834.47     1015.61     76.80 o 
  -5  -2  12       73.67       21.23     28.01 o 
  -4  -2  12      100.81       61.44     30.72 o 
  -3  -2  12     2232.95     2322.62    106.62 o 
  -2  -2  12      569.33      569.57     42.09 o 
  -1  -2  12      179.98      176.35     26.52 o 
   0  -2  12      960.79      960.97     49.18 o 
   1  -2  12     2102.64     2121.13    100.75 o 
   2  -2  12       97.50       93.52     32.98 o 
  -7  -1  12      535.20      585.96     70.48 o 
  -6  -1  12      794.15      666.83     71.38 o 
  -5  -1  12      524.65      446.81     61.44 o 
  -4  -1  12       15.08      -15.81     22.14 o 
  -3  -1  12      999.48     1032.78     75.45 o 
  -2  -1  12      544.56      655.09     70.48 o 
  -1  -1  12      334.82      295.92     47.89 o 
   0  -1  12      347.85      349.33     41.56 o 
   1  -1  12     1341.66     1491.34     85.39 o 
  -7   0  12      367.89      353.75     57.38 o 
  -6   0  12     1343.29     1389.69     90.36 o 
  -5   0  12      690.01      727.37     76.80 o 
  -4   0  12        3.34       15.36     25.30 o 
  -3   0  12      960.44     1070.28     78.61 o 
  -2   0  12      726.83      814.57     76.80 o 
  -1   0  12      296.96      388.08     58.28 o 
   0   0  12      183.53      221.37     46.53 o 
  -6   1  12      735.71      688.52     72.74 o 
  -5   1  12     1066.92     1000.70     78.16 o 
  -4   1  12        9.12      -14.01     25.30 o 
  -3   1  12      313.25      291.40     51.96 o 
  -2   1  12     1293.94     1263.19     84.48 o 
  -1   1  12      906.59      777.97     76.35 o 
  -3  -8  13      671.70      693.49     71.38 o 
  -2  -8  13      697.89      835.35     79.06 o 
  -5  -7  13      575.86      675.87     76.35 o 
  -4  -7  13        8.37       11.32     19.43 o 
  -3  -7  13      192.59      214.09     42.92 o 
  -2  -7  13     1213.41     1322.58     60.29 o 
  -1  -7  13      529.79      523.17     63.25 o 
   0  -7  13       92.17      109.78     33.43 o 
  -5  -6  13     1062.75     1059.76     53.26 o 
  -4  -6  13      363.27      402.91     39.15 o 
  -3  -6  13      118.76       86.34     22.84 o 
  -2  -6  13     1445.95     1471.91     66.64 o 
  -1  -6  13      941.55      981.64     54.26 o 
   0  -6  13        6.36       27.43     19.96 o 
  -6  -5  13      448.02      485.22     65.06 o 
  -5  -5  13      751.16      743.64     77.26 o 
  -4  -5  13     1215.62     1241.89     57.38 o 
  -3  -5  13       24.00       14.67     18.13 o 
  -2  -5  13      523.65      553.46     44.64 o 
  -1  -5  13     1582.26     1497.33     62.06 o 
   0  -5  13      374.32      333.71     37.05 o 
   1  -5  13      276.04      261.13     47.89 o 
  -6  -4  13       56.01       79.51     35.24 o 
  -5  -4  13      550.30      501.93     64.61 o 
  -4  -4  13     2146.98     2220.07    111.59 o 
  -3  -4  13        6.41       15.28     17.77 o 
  -2  -4  13     1001.05      883.27     50.36 o 
  -1  -4  13     1111.68      981.53     54.27 o 
   0  -4  13     1232.71     1152.24     55.84 o 
  -6  -3  13       28.32       14.46     28.91 o 
  -5  -3  13      559.71      569.25     67.77 o 
  -4  -3  13     2377.29     2296.87    112.49 o 
  -3  -3  13      106.13       70.93     34.79 o 
  -2  -3  13      111.97      105.20     23.21 o 
  -1  -3  13     2247.13     2269.97     73.98 o 
   0  -3  13      993.64     1034.58     60.54 o 
  -6  -2  13      109.52      129.21     40.66 o 
  -5  -2  13      375.36      311.73     55.12 o 
  -4  -2  13      877.70      826.31     79.97 o 
  -3  -2  13      481.17      405.25     58.28 o 
  -2  -2  13       97.12       75.00     33.88 o 
  -1  -2  13      623.56      598.16     68.67 o 
  -5  -1  13       36.16       19.88     29.82 o 
  -4  -1  13      423.65      508.71     65.96 o 
  -3  -1  13      712.33      830.38     83.58 o 
  -2  -1  13      218.28      248.48     49.70 o 
                                                 
